# Supplementary material for: Evaluation of Semen Self-Sampling Yield Predictors and CTC Isolation by Multi-Color Flow Cytometry for Liquid Biopsy of Localized Prostate Cancer
Source: Cancers (Basel). 2023 May 9;15(10):2666. doi: 10.3390/cancers15102666 (PMC10216665; doi:10.3390/cancers15102666)
Supplement: Supplementary file 1 [file cancers-15-02666-s001.zip]

Archive with 7 entries (6 files):
- SupplementaryInformation/
- SupplementaryInformation/Suplementary_File_S2.xlsx
- __MACOSX/SupplementaryInformation/._Suplementary_File_S2.xlsx
- SupplementaryInformation/Supplementary_File_S1.txt
- __MACOSX/SupplementaryInformation/._Supplementary_File_S1.txt
- SupplementaryInformation/Figure S1.pdf
- __MACOSX/SupplementaryInformation/._Figure S1.pdf
