# Supplementary material for: Evaluation of Semen Self-Sampling Yield Predictors and CTC Isolation by Multi-Color Flow Cytometry for Liquid Biopsy of Localized Prostate Cancer
Source: Cancers (Basel). 2023 May 9;15(10):2666. doi: 10.3390/cancers15102666 (PMC10216665; doi:10.3390/cancers15102666)
Supplement: Supplementary file 1 [file cancers-15-02666-s001.zip › SupplementaryInformation/Suplementary_File_S2.xlsx]

## Sheet: Supplemental_File2_xExcel
Patient	Age	TotalPSA	ProstateVolume (cm3)	GleasonScore	ISUP	TNMstage	Percent_Tumor	Source	nP2	P3_fraction	nP3	Vol (ml)	P2 cells/ml	P3 cells/ml	log10(nP2)	log10(nP3)	log10(P2 cells/ml)	log10(P3 cells/ml)
RF001	50	7.2	21	3+4	2	T2cN0M0	20	Semen	1990	0.173	344.27	0.5	3980	688.54	3.29885	2.5369	3.59988	2.83793
RF002	72	6.35	50	4+3	2	T3aN0M0	10	Semen	19659	0.347	6821.67	2	9829.5	3410.84	4.29356	3.83389	3.99253	3.53286
RF003	64	9.47	46.6	4+5	5	T3bN1M0	80	Semen	871	0.284	247.364	NA	NA	NA	2.94002	2.39334	NA	NA
RF004	71	15.9	63.6	4+4	4	T3aN0M0	15	Semen	2215	0.0092	20.378	NA	NA	NA	3.34537	1.30916	NA	NA
RF005	67	4.8	27.5	3+4	2	T2cN0M0	10	Semen	8000	0.0735	588	NA	NA	NA	3.90309	2.76938	NA	NA
RF006	60	7.4	39	3+4	2	T2cN0M0	10	Semen	4793	0.0182	87.2326	NA	NA	NA	3.68061	1.94068	NA	NA
RF007	56	10.2	23	3+4	2	T2cN0M0	5	Semen	2490	0.0693	172.557	NA	NA	NA	3.3962	2.23693	NA	NA
RF008	63	7	25.5	3+4	2	T2cN0M0	30	Semen	25870	0.161	4165.07	NA	NA	NA	4.4128	3.61962	NA	NA
RF009	62	4.4	32	3+4	2	T1cN0M0	5	Semen	324033	0.322	104339	1	324033	104339	5.51059	5.01845	5.51059	5.01845
RF010	65	5.3	24.5	3+4	2	T2cN0M0	25	Semen	1274	0.51	649.74	0.6	2123.33	1082.9	3.10517	2.81274	3.32702	3.03459
RF011	59	5	40	4+3	4	T2cN0M0	6	Semen	9045	0.334	3021.03	1.5	6030	2014.02	3.95641	3.48016	3.78032	3.30406
RF012	61	4.54	25	3+4	2	T2cN0M0	5	Semen	10699	0.221	2364.48	1	10699	2364.48	4.02934	3.37374	4.02934	3.37374
RF013	68	4.5	28	3+4	2	T3aN0M0	30	Semen	26345	0.173	4557.69	4.5	5854.44	1012.82	4.4207	3.65874	3.76749	3.00553
RF014	59	4.7	35	3+4	2	T2cN0M0	5	Semen	28430	0.249	7079.07	2	14215	3539.53	4.45378	3.84998	4.15275	3.54895
RF015	59	5.15	43	4+4	4	T2aN0M0	5	Semen	171972	0.301	51763.6	3.2	53741.2	16176.1	5.23546	4.71402	4.73031	4.20887
RF016	48	40	24	4+4	4	T3bN1M0	40	Semen	93773	0.029	2719.42	1.8	52096.1	1510.79	4.97208	3.43448	4.71681	3.1792
RF017	57	7.84	14	3+4	2	T2cN0M0	5	Semen	8791	0.118	1037.34	0.6	14651.7	1728.9	3.94404	3.01592	4.16589	3.23777
RF018	62	6.83	29	4+3	3	T2cN0M0	10	Semen	37225	0.325	12098.1	3	12408.3	4032.71	4.57083	4.08272	4.09371	3.6056
RF019	53	5	46	3+4	2	T2cN0M0	8	Semen	27240	0.34	9261.6	3.5	7782.86	2646.17	4.43521	3.96669	3.89114	3.42262
RF020	60	4.02	30	3+4	2	T2cN0M0	15	Semen	54892	0.166	9112.07	2.5	21956.8	3644.83	4.73951	3.95962	4.34157	3.56168
RF021	64	2.98	70	3+4	2	T2aN0M0	45	Semen	96761	0.276	26706	0.9	107512	29673.4	4.9857	4.42661	5.03146	4.47237
RF022	64	1.9	55	3+4	2	T2cN0M0	4	Semen	40215	0.597	24008.4	2.8	14362.5	8574.41	4.60439	4.38036	4.15723	3.9332
RF023	57	80	64	4+5	5	T3bN1M0	80	Semen	113375	0.253	28683.9	2	56687.5	14341.9	5.05452	4.45764	4.75349	4.15661
RF024	62	4.34	70	3+3	1	T2aN0M0	4	Semen	99942	0.0781	7805.47	3	33314	2601.82	4.99975	3.8924	4.52263	3.41528
RF025	71	5.23	62	4+5	5	T3aN0M0	70	Semen	116391	0.347	40387.7	1	116391	40387.7	5.06592	4.60625	5.06592	4.60625
RF026	61	4.8	39	3+4	2	T2cN0M0	5	Semen	150276	0.463	69577.8	1.6	93922.5	43486.1	5.17689	4.84247	4.97277	4.63835
RF027	61	6.6	48	4+3	3	T2cN0M0	5	Semen	208637	0.129	26914.2	2	104318	13457.1	5.31939	4.42998	5.01836	4.12895
RF028	63	6.5	87	3+4	2	T2cN0M0	5	Semen	216000	0.049	10584	1	216000	10584	5.33445	4.02465	5.33445	4.02465
RF029	61	6.7	64	3+4	2	T2cN0M0	4	Semen	174474	0.121	21111.4	1.8	96930	11728.5	5.24173	4.32452	4.98646	4.06924
RF030	61	6.9	73	4+3	3	T2cN0M0	9	Semen	159915	0.258	41258.1	2.7	59227.8	15280.8	5.20389	4.61551	4.77253	4.18415
RF031	60	10	105	3+4	2	T2cN0M0	5	Semen	129071	0.259	33429.4	3	43023.7	11143.1	5.11083	4.52413	4.63371	4.04701
RF032	67	21	63	4+4	4	T3aN1M0	25	Semen	135760	0.332	45072.3	1	135760	45072.3	5.13277	4.65391	5.13277	4.65391
RF033	70	8.37	18	5+4	5	T3bN1M0	25	Semen	48501	0.41	19885.4	0.3	161670	66284.7	4.68575	4.29853	5.20863	4.82141
RF034	50	9.32	73	3+4	2	T2cN0M0	15	Semen	215719	0.0928	20018.7	2.3	93790.9	8703.79	5.33389	4.30144	4.97216	3.93971
RF035	67	22.27	41	4+3	3	T3bN0M0	20	Semen	246735	0.197	48606.8	2.5	98694	19442.7	5.39223	4.6867	4.99429	4.28876
RF036	59	8.67	73	3+4	2	T2cN0M0	4	Semen	213411	0.289	61675.8	4	53352.8	15418.9	5.32922	4.79011	4.72716	4.18805
RF037	59	1.48	50	3+4	2	T2aN0M0	9	Semen	91353	0.165	15073.2	2.5	36541.2	6029.3	4.96072	4.17821	4.56278	3.78027
RF038	67	3.68	30	4+3	3	T3aN0M0	15	Semen	44216	0.207	9152.71	0.7	63165.7	13075.3	4.64558	3.96155	4.80048	4.11645
RF039	68	13.2	100	4+5	5	T2cN0M0	10	Semen	103749	0.551	57165.7	0.7	148213	81665.3	5.01598	4.75714	5.17089	4.91204
RF040	62	14.29	55	3+4	2	T2cN0M0	20	Semen	24482	0.116	2839.91	0.7	34974.3	4057.02	4.38885	3.4533	4.54375	3.60821
RF041	69	2.88	40	4+5	5	T2cN0M0	5	Semen	68034	0.27	18369.2	2	34017	9184.59	4.83273	4.26409	4.5317	3.96306
RF042	65	13	53	3+4	2	T2cN0M0	15	Semen	66368	0.229	15198.3	5	13273.6	3039.65	4.82196	4.18179	4.12299	3.48282
RF043	59	3.8	57	3+4	2	T2cN0M0	10	Semen	34470	0.202	6962.94	1.5	22980	4641.96	4.53744	3.84279	4.36135	3.6667
RF044	71	6.17	45	4+5	5	T3aN0M0	20	Semen	53819	0.204	10979.1	0.3	179397	36596.9	4.73094	4.04057	5.25381	4.56344
RF045	65	5.3	43	4+3	3	T2cN0M0	15	Semen	82419	0.0776	6395.71	2	41209.5	3197.86	4.91603	3.80589	4.615	3.50486
RF046	74	7.62	60	4+5	5	T3aN0M0	15	Semen	198	0.697	138.006	5	39.6	27.6012	2.29667	2.1399	1.5977	1.44093
RF047	63	9.13	40	3+4	2	T3aN0M0	20	Semen	41141	0.0427	1756.72	1	41141	1756.72	4.61427	3.2447	4.61427	3.2447
RF048	66	14.8	40	3+4	2	T3aN0M0	40	Semen	24390	0.126	3073.14	2.3	10604.3	1336.15	4.38721	3.48758	4.02548	3.12585
RF049	67	10	75	3+4	2	T2cN0M0	35	Semen	44008	0.292	12850.3	3.1	14196.1	4145.27	4.64353	4.10891	4.15217	3.61755
RF050	67	9.17	39	4+3	3	T2cN0M0	10	Semen	49204	0.338	16631	2.2	22365.5	7559.52	4.692	4.22092	4.34958	3.87849
RF051	60	4.3	41	3+4	2	T2cN0M0	5	Semen	41381	0.0883	3653.94	2	20690.5	1826.97	4.6168	3.56276	4.31577	3.26173
RF052	57	7.8	64	3+4	2	T2aN0M0	5	Semen	6072	0.328	1991.62	1.4	4337.14	1422.58	3.78333	3.29921	3.6372	3.15308
RF053	74	8.8	40	4+3	3	T3aN0M0	20	Semen	76570	0.361	27641.8	0.5	153140	55283.5	4.88406	4.44157	5.18509	4.7426
RF054	60	14	34	4+3	3	T3bN0M0	35	Semen	47855	0.178	8518.19	1.2	39879.2	7098.49	4.67993	3.93035	4.60075	3.85117
RF055	67	5.3	35	3+4	2	T2cN0M0	15	Semen	5821	0.198	1152.56	0.5	11642	2305.12	3.765	3.06166	4.06603	3.36269
RF056	61	6.99	40	4+3	3	T3bN1M0	15	Semen	91932	0.269	24729.7	4.5	20429.3	5495.49	4.96347	4.39322	4.31025	3.74001
RF057	69	10.9	50	4+4	4	T3aN1M0	10	Semen	3869	0.377	1458.61	1.2	3224.17	1215.51	3.5876	3.16394	3.50842	3.08476
RF058	57	7.02	49	3+4	2	T2cN0M0	20	Semen	27819	0.0456	1268.55	0.6	46365	2114.24	4.44434	3.10331	4.66619	3.32516
RF059	74	25	197	4+5	5	T3bN1M0	10	Semen	558	0.287	160.146	0.5	1116	320.292	2.74663	2.20452	3.04766	2.50555
RF060	55	3.55	42	4+4	4	T2cN0M0	10	Semen	60406	0.118	7127.91	2.5	24162.4	2851.16	4.78108	3.85296	4.38314	3.45502
RF061	66	6	48	3+4	2	T2cN0M0	10	Semen	25745	0.403	10375.2	2	12872.5	5187.62	4.41069	4.016	4.10966	3.71497
RF062	67	11.48	41	4+5	5	T2cN0M0	15	Semen	24697	0.308	7606.68	0.2	123485	38033.4	4.39264	3.88119	5.09161	4.58016
RF063	75	14.4	102	4+3	3	T2cN0M0	10	Semen	17017	0.122	2076.07	0.2	85085	10380.4	4.23088	3.31724	4.92985	4.01621
RF064	58	13	68	4+3	3	T3aN0M0	10	Semen	68272	0.235	16043.9	1.5	45514.7	10695.9	4.83424	4.20531	4.65815	4.02922
RF065	66	9.1	49	4+3	3	T2cN0M0	10	Semen	33619	0.458	15397.5	1.5	22412.7	10265	4.52658	4.18745	4.35049	4.01136
RF066	70	5.5	93	3+4	2	T3aN0M0	10	Semen	7686	0.268	2059.85	0.5	15372	4119.7	3.8857	3.31384	4.18673	3.61487
RF067	64	5.13	42	4+4	4	T2cN0M0	5	Semen	22513	0.49	11031.4	1	22513	11031.4	4.35243	4.04263	4.35243	4.04263
RF068	72	7	55	3+4	2	T2cN0M0	15	Semen	4389	0.772	3388.31	0.8	5486.25	4235.39	3.64237	3.52998	3.73928	3.62689
RF069	65	16	51	3+4	2	T2cN0M0	10	Semen	58292	0.367	21393.2	1.8	32384.4	11885.1	4.76561	4.33028	4.51034	4.075
RF070	65	6.45	42	4+5	5	T3bN0M0	25	Semen	8972	0.122	1094.58	3	2990.67	364.861	3.95289	3.03925	3.47577	2.56213
RF071	68	6.15	39	4+3	3	T2cN0M0	15	Semen	22719	0.543	12336.4	2.5	9087.6	4934.57	4.35639	4.09119	3.95845	3.69325
RF072	54	7.98	48	3+4	3	T2cN0M0	17	Semen	65788	0.0319	2098.64	4	16447	524.659	4.81815	3.32194	4.21609	2.71988
RF073	60	7.26	60	4+5	5	T3aN0M0	25	Semen	2451	0.0484	118.628	1.5	1634	79.0856	3.38934	2.07419	3.21325	1.8981
RF074	71	1.95	132	3+4	2	T2cN0M0	10	Semen	98624	0.354	34912.9	2	49312	17456.4	4.99398	4.54299	4.69295	4.24196
RF075	73	9.5	100	4+3	3	T2aN0M0	50	Semen	61543	0.443	27263.5	0.8	76928.8	34079.4	4.78918	4.43558	4.88609	4.53249
RF076	64	3.71	35	3+4	3	T2cN0M0	27	Semen	41024	0.533	21865.8	2	20512	10932.9	4.61304	4.33977	4.31201	4.03874
RF077	62	9.23	60	4+4	4	T3aN0M0	15	Semen	196710	0.33	64914.3	2.5	78684	25965.7	5.29383	4.81234	4.89589	4.4144
RF078	52	34	48	4+3	3	T3aN0M0	80	Semen	10119	0.173	1750.59	0.6	16865	2917.64	4.00514	3.24318	4.22699	3.46503
RF079	53	4.34	36	4+5	5	T2aN0M0	10	Semen	66433	0.138	9167.75	1.2	55360.8	7639.8	4.82238	3.96226	4.7432	3.88308
RF081	69	15	55	4+5	5	T3bN0M0	10	Semen	128036	0.0643	8232.71	1	128036	8232.71	5.10733	3.91554	5.10733	3.91554
RF083	64	4.6	35	3+4	2	T2cN0M0	5	Semen	72644	0.16	11623	0.5	145288	23246.1	4.8612	4.06532	5.16223	4.36635
RF084	55	9.98	75	4+3	3	T2cN0M0	15	Semen	196059	0.214	41956.6	1.2	163382	34963.9	5.29239	4.6228	5.21321	4.54362
RF085	55	6.68	53	3+4	2	T2cN0M0	7	Semen	70641	0.136	9607.18	1	70641	9607.18	4.84906	3.9826	4.84906	3.9826
RF086	65	2.65	22	3+4	2	T2cN0M0	10	Semen	52884	0.137	7245.11	0.75	70512	9660.14	4.72332	3.86004	4.84826	3.98498
RF087	62	5.9	45	3+4	2	T2cN0M0	10	Semen	205457	0.0707	14525.8	2	102728	7262.9	5.31272	4.16214	5.01169	3.86111
RF088	70	13.86	60	4+3	3	T3aN0M0	10	Semen	74584	0.351	26179	4	18646	6544.75	4.87265	4.41795	4.27059	3.81589
RF089	76	7.68	70	4+5	5	T3bN1M0	15	Semen	32028	0.603	19312.9	1.2	26690	16094.1	4.50553	4.28585	4.42635	4.20667
RF090	65	7.14	60	3+4	2	T3aN0M0	10	Semen	292000	0.462	134904	4.5	64888.9	29978.7	5.46538	5.13002	4.81217	4.47681
RF091	72	8	49	4+5	5	T3aN1M0	25	Semen	322626	0.384	123888	4.2	76815.7	29497.2	5.5087	5.09303	4.88545	4.46978
RF092	67	5.6	57	4+3	3	T3bN0M0	20	Semen	181527	0.301	54639.6	2.5	72610.8	21855.9	5.25894	4.73751	4.861	4.33957
RF093	66	10.6	65	4+3	3	T2cN0M0	10	Semen	90927	0.11	10002	0.5	181854	20003.9	4.95869	4.00009	5.25972	4.30112
RF094	64	6.27	53	4+3	3	T3bN1M0	20	Semen	13818	0.216	2984.69	0.5	27636	5969.38	4.14045	3.4749	4.44148	3.77593
RF095	73	3.3	35	3+4	2	T2cN0M0	5	Semen	1500	0.885	1327.5	0.4	3750	3318.75	3.17609	3.12303	3.57403	3.52097
RF096	71	8	60	5+4	5	T3aN0M0	15	Semen	39735	0.167	6635.74	1	39735	6635.74	4.59917	3.82189	4.59917	3.82189
RF097	68	6	64	4+3	3	T2cN0M0	10	Semen	6193	0.112	693.616	0.5	12386	1387.23	3.7919	2.84112	4.09293	3.14215
RF098	55	6.5	40	4+4	4	T2cN0M0	10	Semen	39782	0.263	10462.7	2.2	18082.7	4755.76	4.59969	4.01964	4.25726	3.67722
RF099	74	11	55	4+3	3	T3aN0M0	25	Semen	3674	0.694	2549.76	0.1	36740	25497.6	3.56514	3.4065	4.56514	4.4065
RF100	55	22	23	3+4	2	T2aN0M0	10	Semen	115404	0.103	11886.6	1.5	76936	7924.41	5.06222	4.07506	4.88613	3.89897
RF001	50	7.2	21	3+4	2	T2cN0M0	20	Urine	2161	0.751	1622.91	80	27.0125	20.2864	3.33465	3.21029	1.43156	1.3072
RF003	64	9.47	46.6	4+5	5	T3bN1M0	80	Urine	522	0.355	185.31	NA	NA	NA	2.71767	2.2679	NA	NA
RF004	71	15.9	63.6	4+4	4	T3aN0M0	15	Urine	1413	0.596	842.148	NA	NA	NA	3.15014	2.92539	NA	NA
RF005	67	4.8	27.5	3+4	2	T2cN0M0	10	Urine	2900	0.15	435	NA	NA	NA	3.4624	2.63849	NA	NA
RF006	60	7.4	39	3+4	2	T2cN0M0	10	Urine	442	0.343	151.606	NA	NA	NA	2.64542	2.18072	NA	NA
RF008	63	7	25.5	3+4	2	T2cN0M0	30	Urine	1050	0.606	636.3	NA	NA	NA	3.02119	2.80366	NA	NA
RF009	62	4.4	32	3+4	2	T1cN0M0	5	Urine	109162	0.314	34276.9	20	5458.1	1713.84	5.03807	4.535	3.73704	3.23397
RF010	65	5.3	24.5	3+4	2	T2cN0M0	25	Urine	12175	0.351	4273.43	70	173.929	61.0489	4.08547	3.63078	2.24037	1.78568
RF011	59	5	40	4+3	4	T2cN0M0	6	Urine	2580	0.104	268.32	25	103.2	10.7328	3.41162	2.42865	2.01368	1.03071
RF012	61	4.54	25	3+4	2	T2cN0M0	5	Urine	5581	0.585	3264.89	50	111.62	65.2977	3.74671	3.51387	2.04774	1.8149
RF013	68	4.5	28	3+4	2	T3aN0M0	30	Urine	2676	0.641	1715.32	6	446	285.886	3.42749	3.23434	2.64933	2.45619
RF014	59	4.7	35	3+4	2	T2cN0M0	5	Urine	857	0.695	595.615	45	19.0444	13.2359	2.93298	2.77497	1.27977	1.12175
RF015	59	5.15	43	4+4	4	T2aN0M0	5	Urine	64319	0.561	36083	57	1128.4	633.034	4.80834	4.5573	3.05246	2.80143
RF016	48	40	24	4+4	4	T3bN1M0	40	Urine	3981	0.187	744.447	45	88.4667	16.5433	3.59999	2.87183	1.94678	1.21862
RF017	57	7.84	14	3+4	2	T2cN0M0	5	Urine	4204	0.352	1479.81	48	87.5833	30.8293	3.62366	3.17021	1.94242	1.48896
RF018	62	6.83	29	4+3	3	T2cN0M0	10	Urine	614	0.22	135.08	28	21.9286	4.82429	2.78817	2.13059	1.34101	0.683433
RF019	53	5	46	3+4	2	T2cN0M0	8	Urine	73011	0.506	36943.6	60	1216.85	615.726	4.86339	4.56754	3.08524	2.78939
RF020	60	4.02	30	3+4	2	T2cN0M0	15	Urine	145404	0.293	42603.4	19	7652.84	2242.28	5.16258	4.62944	3.88382	3.35069
RF021	64	2.98	70	3+4	2	T2aN0M0	45	Urine	32983	0.7	23088.1	8.5	3880.35	2716.25	4.51829	4.36339	3.58887	3.43397
RF022	64	1.9	55	3+4	2	T2cN0M0	4	Urine	6975	0.41	2859.75	28	249.107	102.134	3.84354	3.45633	2.39639	2.00917
RF023	57	80	64	4+5	5	T3bN1M0	80	Urine	42212	0.397	16758.2	38	1110.84	441.004	4.62544	4.22423	3.04565	2.64444
RF024	62	4.34	70	3+3	1	T2aN0M0	4	Urine	210417	0.108	22725	35	6011.91	649.287	5.32308	4.3565	3.77901	2.81244
RF025	71	5.23	62	4+5	5	T3aN0M0	70	Urine	71890	0.443	31847.3	27	2662.59	1179.53	4.85667	4.50307	3.4253	3.07171
RF026	61	4.8	39	3+4	2	T2cN0M0	5	Urine	11986	0.187	2241.38	50	239.72	44.8276	4.07867	3.35052	2.3797	1.65155
RF027	61	6.6	48	4+3	3	T2cN0M0	5	Urine	24074	0.274	6596.28	15	1604.93	439.752	4.38155	3.8193	3.20546	2.64321
RF028	63	6.5	87	3+4	2	T2cN0M0	5	Urine	42751	0.337	14407.1	6	7125.17	2401.18	4.63095	4.15858	3.8528	3.38042
RF029	61	6.7	64	3+4	2	T2cN0M0	4	Urine	31004	0.0184	570.474	12	2583.67	47.5395	4.49142	2.75624	3.41224	1.67705
RF030	61	6.9	73	4+3	3	T2cN0M0	9	Urine	21551	0.534	11508.2	7	3078.71	1644.03	4.33347	4.06101	3.48837	3.21591
RF031	60	10	105	3+4	2	T2cN0M0	5	Urine	15895	0.947	15052.6	28	567.679	537.592	4.20126	4.17761	2.7541	2.73045
RF032	67	21	63	4+4	4	T3aN1M0	25	Urine	32068	0.323	10358	10	3206.8	1035.8	4.50607	4.01527	3.50607	3.01527
RF033	70	8.37	18	5+4	5	T3bN1M0	25	Urine	8911	0.397	3537.67	25	356.44	141.507	3.94993	3.54872	2.55199	2.15078
RF034	50	9.32	73	3+4	2	T2cN0M0	15	Urine	27761	0.307	8522.63	6	4626.83	1420.44	4.44344	3.93057	3.66528	3.15242
RF035	67	22.27	41	4+3	3	T3bN0M0	20	Urine	282572	0.26	73468.7	32	8830.38	2295.9	5.45113	4.8661	3.94598	3.36095
RF036	59	8.67	73	3+4	2	T2cN0M0	4	Urine	125774	0.424	53328.2	50	2515.48	1066.56	5.09959	4.72696	3.40062	3.02799
RF037	59	1.48	50	3+4	2	T2aN0M0	9	Urine	11754	0.247	2903.24	50	235.08	58.0648	4.07019	3.46288	2.37122	1.76391
RF038	67	3.68	30	4+3	3	T3aN0M0	15	Urine	31038	0.495	15363.8	37	838.865	415.238	4.49189	4.1865	2.92369	2.6183
RF039	68	13.2	100	4+5	5	T2cN0M0	10	Urine	23131	0.571	13207.8	15	1542.07	880.52	4.36419	4.12083	3.1881	2.94474
RF040	62	14.29	55	3+4	2	T2cN0M0	20	Urine	11314	0.465	5261.01	15	754.267	350.734	4.05362	3.72107	2.87752	2.54498
RF041	69	2.88	40	4+5	5	T2cN0M0	5	Urine	2804	0.215	602.86	50	56.08	12.0572	3.44778	2.78022	1.74881	1.08125
RF042	65	13	53	3+4	2	T2cN0M0	15	Urine	17585	0.217	3815.95	50	351.7	76.3189	4.24514	3.5816	2.54617	1.88263
RF043	59	3.8	57	3+4	2	T2cN0M0	10	Urine	1945	0.0451	87.7195	47	41.383	1.86637	3.28892	1.9431	1.61682	0.270998
RF044	71	6.17	45	4+5	5	T3aN0M0	20	Urine	8346	0.128	1068.29	50	166.92	21.3658	3.92148	3.02869	2.22251	1.32972
RF045	65	5.3	43	4+3	3	T2cN0M0	15	Urine	14272	0.331	4724.03	9	1585.78	524.892	4.15448	3.67431	3.20024	2.72007
RF046	74	7.62	60	4+5	5	T3aN0M0	15	Urine	1252	0.586	733.672	15	83.4667	48.9115	3.0976	2.8655	1.92151	1.68941
RF047	63	9.13	40	3+4	2	T3aN0M0	20	Urine	2582	0.0735	189.777	50	51.64	3.79554	3.41196	2.27824	1.71299	0.579274
RF048	66	14.8	40	3+4	2	T3aN0M0	40	Urine	4485	0.234	1049.49	4.5	996.667	233.22	3.65176	3.02098	2.99855	2.36777
RF049	67	10	75	3+4	2	T2cN0M0	35	Urine	29973	0.172	5155.36	40	749.325	128.884	4.47673	3.71226	2.87467	2.1102
RF050	67	9.17	39	4+3	3	T2cN0M0	10	Urine	5876	0.243	1427.87	4	1469	356.967	3.76908	3.15469	3.16702	2.55263
RF051	60	4.3	41	3+4	2	T2cN0M0	5	Urine	10201	0.333	3396.93	11	927.364	308.812	4.00864	3.53109	2.96725	2.48969
RF052	57	7.8	64	3+4	2	T2aN0M0	5	Urine	1340	0.437	585.58	5.4	248.148	108.441	3.1271	2.76759	2.39471	2.03519
RF053	74	8.8	40	4+3	3	T3aN0M0	20	Urine	5247	0.831	4360.26	6	874.5	726.71	3.71991	3.63951	2.94176	2.86136
RF054	60	14	34	4+3	3	T3bN0M0	35	Urine	15587	0.349	5439.86	26	599.5	209.226	4.19276	3.73559	2.77779	2.32061
RF056	61	6.99	40	4+3	3	T3bN1M0	15	Urine	12377	0.744	9208.49	40	309.425	230.212	4.09262	3.96419	2.49056	2.36213
RF057	69	10.9	50	4+4	4	T3aN1M0	10	Urine	773	0.778	601.394	3.5	220.857	171.827	2.88818	2.77916	2.34411	2.23509
RF058	57	7.02	49	3+4	2	T2cN0M0	20	Urine	9505	0.293	2784.97	20	475.25	139.248	3.97795	3.44482	2.67692	2.14379
RF059	74	25	197	4+5	5	T3bN1M0	10	Urine	4078	0.605	2467.19	7	582.571	352.456	3.61045	3.3922	2.76535	2.5471
RF060	55	3.55	42	4+4	4	T2cN0M0	10	Urine	5505	0.228	1255.14	10	550.5	125.514	3.74076	3.09869	2.74076	2.09869
RF061	66	6	48	3+4	2	T2cN0M0	10	Urine	1703	0.287	488.761	4.5	378.444	108.614	3.23121	2.6891	2.578	2.03588
RF062	67	11.48	41	4+5	5	T2cN0M0	15	Urine	40024	0.427	17090.2	30	1334.13	569.675	4.60232	4.23275	3.1252	2.75563
RF064	58	13	68	4+3	3	T3aN0M0	10	Urine	3644	0.305	1111.42	4.5	809.778	246.982	3.56158	3.04588	2.90837	2.39267
RF065	66	9.1	49	4+3	3	T2cN0M0	10	Urine	4479	0.39	1746.81	80	55.9875	21.8351	3.65118	3.24225	1.74809	1.33916
RF066	70	5.5	93	3+4	2	T3aN0M0	10	Urine	2901	0.562	1630.36	75	38.68	21.7382	3.46255	3.21228	1.58749	1.33722
RF067	64	5.13	42	4+4	4	T2cN0M0	5	Urine	6154	0.314	1932.36	11	559.455	175.669	3.78916	3.28609	2.74776	2.24469
RF068	72	7	55	3+4	2	T2cN0M0	15	Urine	876	0.985	862.86	16	54.75	53.9288	2.9425	2.93594	1.73838	1.73182
RF069	65	16	51	3+4	2	T2cN0M0	10	Urine	2891	0.792	2289.67	25	115.64	91.5869	3.46105	3.35977	2.06311	1.96183
RF070	65	6.45	42	4+5	5	T3bN0M0	25	Urine	483	0.107	51.681	7.5	64.4	6.8908	2.68395	1.71333	1.80889	0.83827
RF071	68	6.15	39	4+3	3	T2cN0M0	15	Urine	500	0.966	483	10	50	48.3	2.69897	2.68395	1.69897	1.68395
RF072	54	7.98	48	3+4	3	T2cN0M0	17	Urine	547	0.207	113.229	6	91.1667	18.8715	2.73799	2.05396	1.95984	1.27581
RF073	60	7.26	60	4+5	5	T3aN0M0	25	Urine	1433	0.7	1003.1	90	15.9222	11.1456	3.15625	3.00134	1.202	1.0471
RF074	71	1.95	132	3+4	2	T2cN0M0	10	Urine	29634	0.393	11646.2	50	592.68	232.923	4.47179	4.06618	2.77282	2.36721
RF075	73	9.5	100	4+3	3	T2aN0M0	50	Urine	6894	0.545	3757.23	3	2298	1252.41	3.83847	3.57487	3.36135	3.09775
RF076	64	3.71	35	3+4	3	T2cN0M0	27	Urine	10690	0.789	8434.41	7.5	1425.33	1124.59	4.02898	3.92605	3.15392	3.05099
RF077	62	9.23	60	4+4	4	T3aN0M0	15	Urine	6130	0.663	4064.19	50	122.6	81.2838	3.78746	3.60897	2.08849	1.91
RF078	52	34	48	4+3	3	T3aN0M0	80	Urine	2993	0.316	945.788	25	119.72	37.8315	3.47611	2.97579	2.07817	1.57785
RF079	53	4.34	36	4+5	5	T2aN0M0	10	Urine	1320	0.0476	62.832	6	220	10.472	3.12057	1.79818	2.34242	1.02003
RF081	69	15	55	4+5	5	T3bN0M0	10	Urine	18530	0.162	3001.86	30	617.667	100.062	4.26788	3.47739	2.79075	2.00027
RF082	68	3.68	29	3+4	2	T2aN0M0	5	Urine	716	0.463	331.508	40	17.9	8.2877	2.85491	2.52049	1.25285	0.918434
RF083	64	4.6	35	3+4	2	T2cN0M0	5	Urine	48852	0.311	15193	50	977.04	303.859	4.68888	4.18164	2.98991	2.48267
RF084	55	9.98	75	4+3	3	T2cN0M0	15	Urine	39248	0.343	13462.1	22	1784	611.912	4.59382	4.12911	3.25139	2.78669
RF085	55	6.68	53	3+4	2	T2cN0M0	7	Urine	13566	0.224	3038.78	NA	NA	NA	4.13245	3.4827	NA	NA
RF086	65	2.65	22	3+4	2	T2cN0M0	10	Urine	32138	0.114	3663.73	11	2921.64	333.067	4.50702	3.56392	3.46563	2.52253
RF087	62	5.9	45	3+4	2	T2cN0M0	10	Urine	21460	0.264	5665.44	50	429.2	113.309	4.33163	3.75323	2.63266	2.05426
RF088	70	13.86	60	4+3	3	T3aN0M0	10	Urine	15436	0.832	12842.8	4	3859	3210.69	4.18853	4.10866	3.58647	3.5066
RF089	76	7.68	70	4+5	5	T3bN1M0	15	Urine	3029	0.996	3016.88	70	43.2714	43.0983	3.4813	3.47956	1.6362	1.63446
RF090	65	7.14	60	3+4	2	T3aN0M0	10	Urine	6182	0.751	4642.68	13	475.538	357.129	3.79113	3.66677	2.67719	2.55283
RF091	72	8	49	4+5	5	T3aN1M0	25	Urine	3785	0.634	2399.69	50	75.7	47.9938	3.57807	3.38016	1.8791	1.68119
RF092	67	5.6	57	4+3	3	T3bN0M0	20	Urine	10421	0.537	5596.08	70	148.871	79.944	4.01791	3.74788	2.17281	1.90279
RF093	66	10.6	65	4+3	3	T2cN0M0	10	Urine	9028	0.232	2094.5	11	820.727	190.409	3.95559	3.32108	2.9142	2.27969
RF094	64	6.27	53	4+3	3	T3bN1M0	20	Urine	6535	0.314	2051.99	15	435.667	136.799	3.81525	3.31218	2.63915	2.13608
RF095	73	3.3	35	3+4	2	T2cN0M0	5	Urine	10263	0.953	9780.64	50	205.26	195.613	4.01127	3.99037	2.3123	2.2914
RF096	71	8	60	5+4	5	T3aN0M0	15	Urine	3606	0.367	1323.4	50	72.12	26.468	3.55703	3.12169	1.85806	1.42272
RF097	68	6	64	4+3	3	T2cN0M0	10	Urine	5468	0.489	2673.85	40	136.7	66.8463	3.73783	3.42714	2.13577	1.82508
RF098	55	6.5	40	4+4	4	T2cN0M0	10	Urine	23219	0.888	20618.5	25	928.76	824.739	4.36584	4.31426	2.9679	2.91632
RF099	74	11	55	4+3	3	T3aN0M0	25	Urine	1251	0.795	994.545	50	25.02	19.8909	3.09726	2.99762	1.39829	1.29865
RF100	55	22	23	3+4	2	T2aN0M0	10	Urine	24161	0.172	4155.69	45	536.911	92.3487	4.38311	3.61864	2.7299	1.96543
P2, SYTO-16+ CD45- PSMA+ cells; P3, SYTO-16+ CD45- PSMA+ EpCAMhigh; P3_ fraction (nP3/nP2)
