# Supplementary material for: Evaluation of Semen Self-Sampling Yield Predictors and CTC Isolation by Multi-Color Flow Cytometry for Liquid Biopsy of Localized Prostate Cancer
Source: Cancers (Basel). 2023 May 9;15(10):2666. doi: 10.3390/cancers15102666 (PMC10216665; doi:10.3390/cancers15102666)
Supplement: Supplementary file 1 [file cancers-15-02666-s001.zip › SupplementaryInformation/Supplementary_File_S1.txt]

Patient_ID	Gleason	Source	Fraction (%)	Gate	Cell population
RF001	3_4	Semen	30	P1_out_of_total	Live cells/total
RF002	4_3	Semen	48.6	P1_out_of_total	Live cells/total
RF003	4_5	Semen	29.3	P1_out_of_total	Live cells/total
RF004	4_4	Semen	71.7	P1_out_of_total	Live cells/total
RF005	3_4	Semen	54.6	P1_out_of_total	Live cells/total
RF006	3_4	Semen	46.7	P1_out_of_total	Live cells/total
RF007	3_4	Semen	25.8	P1_out_of_total	Live cells/total
RF008	3_4	Semen	49.6	P1_out_of_total	Live cells/total
RF009	3_4	Semen	57.3	P1_out_of_total	Live cells/total
RF010	3_4	Semen	11.6	P1_out_of_total	Live cells/total
RF011	4_3	Semen	52.8	P1_out_of_total	Live cells/total
RF012	3_4	Semen	47.2	P1_out_of_total	Live cells/total
RF013	3_4	Semen	25.9	P1_out_of_total	Live cells/total
RF014	3_4	Semen	31.9	P1_out_of_total	Live cells/total
RF015	4_4	Semen	19.2	P1_out_of_total	Live cells/total
RF016	4_4	Semen	83.8	P1_out_of_total	Live cells/total
RF017	3_4	Semen	69.2	P1_out_of_total	Live cells/total
RF018	4_3	Semen	33.3	P1_out_of_total	Live cells/total
RF019	3_4	Semen	76.2	P1_out_of_total	Live cells/total
RF020	3_4	Semen	11.5	P1_out_of_total	Live cells/total
RF021	3_4	Semen	83.3	P1_out_of_total	Live cells/total
RF022	3_4	Semen	0.42	P1_out_of_total	Live cells/total
RF023	4_5	Semen	43.4	P1_out_of_total	Live cells/total
RF024	3_3	Semen	53.1	P1_out_of_total	Live cells/total
RF025	4_5	Semen	45.7	P1_out_of_total	Live cells/total
RF026	3_4	Semen	75	P1_out_of_total	Live cells/total
RF027	4_3	Semen	78.6	P1_out_of_total	Live cells/total
RF028	3_4	Semen	90.6	P1_out_of_total	Live cells/total
RF029	3_4	Semen	45.3	P1_out_of_total	Live cells/total
RF030	4_3	Semen	63.4	P1_out_of_total	Live cells/total
RF031	3_4	Semen	30	P1_out_of_total	Live cells/total
RF032	4_4	Semen	25.2	P1_out_of_total	Live cells/total
RF033	5_4	Semen	3.48	P1_out_of_total	Live cells/total
RF034	3_4	Semen	62.5	P1_out_of_total	Live cells/total
RF035	4_3	Semen	45.5	P1_out_of_total	Live cells/total
RF036	3_4	Semen	41.5	P1_out_of_total	Live cells/total
RF037	3_4	Semen	73	P1_out_of_total	Live cells/total
RF038	4_3	Semen	69.6	P1_out_of_total	Live cells/total
RF039	4_5	Semen	40.2	P1_out_of_total	Live cells/total
RF040	3_4	Semen	52	P1_out_of_total	Live cells/total
RF041	4_5	Semen	26.9	P1_out_of_total	Live cells/total
RF042	3_4	Semen	29.1	P1_out_of_total	Live cells/total
RF043	3_4	Semen	62.8	P1_out_of_total	Live cells/total
RF044	4_5	Semen	66.3	P1_out_of_total	Live cells/total
RF045	4_3	Semen	8.12	P1_out_of_total	Live cells/total
RF046	4_5	Semen	20.1	P1_out_of_total	Live cells/total
RF047	3_4	Semen	66.6	P1_out_of_total	Live cells/total
RF048	3_4	Semen	76.7	P1_out_of_total	Live cells/total
RF049	3_4	Semen	70.6	P1_out_of_total	Live cells/total
RF050	4_3	Semen	24.3	P1_out_of_total	Live cells/total
RF051	3_4	Semen	59.6	P1_out_of_total	Live cells/total
RF052	3_4	Semen	41.5	P1_out_of_total	Live cells/total
RF053	4_3	Semen	61.4	P1_out_of_total	Live cells/total
RF054	4_3	Semen	71.7	P1_out_of_total	Live cells/total
RF055	3_4	Semen	67.3	P1_out_of_total	Live cells/total
RF056	4_3	Semen	49.9	P1_out_of_total	Live cells/total
RF057	4_4	Semen	25.3	P1_out_of_total	Live cells/total
RF058	3_4	Semen	64.4	P1_out_of_total	Live cells/total
RF059	4_5	Semen	8.52	P1_out_of_total	Live cells/total
RF060	4_4	Semen	55.3	P1_out_of_total	Live cells/total
RF061	3_4	Semen	68.5	P1_out_of_total	Live cells/total
RF062	4_5	Semen	51.2	P1_out_of_total	Live cells/total
RF063	4_3	Semen	46.9	P1_out_of_total	Live cells/total
RF064	4_3	Semen	27.2	P1_out_of_total	Live cells/total
RF065	4_3	Semen	60.1	P1_out_of_total	Live cells/total
RF066	3_4	Semen	67.1	P1_out_of_total	Live cells/total
RF067	4_4	Semen	21.5	P1_out_of_total	Live cells/total
RF068	3_4	Semen	14.2	P1_out_of_total	Live cells/total
RF069	3_4	Semen	58.1	P1_out_of_total	Live cells/total
RF070	4_5	Semen	64.4	P1_out_of_total	Live cells/total
RF071	4_3	Semen	31.4	P1_out_of_total	Live cells/total
RF072	3_4	Semen	72.3	P1_out_of_total	Live cells/total
RF073	4_5	Semen	28.3	P1_out_of_total	Live cells/total
RF074	3_4	Semen	53.6	P1_out_of_total	Live cells/total
RF075	4_3	Semen	76.9	P1_out_of_total	Live cells/total
RF076	3_4	Semen	75.6	P1_out_of_total	Live cells/total
RF077	4_4	Semen	69.5	P1_out_of_total	Live cells/total
RF078	4_3	Semen	60.5	P1_out_of_total	Live cells/total
RF079	4_5	Semen	75.8	P1_out_of_total	Live cells/total
RF080	3_4	Semen	NA	P1_out_of_total	Live cells/total
RF081	4_5	Semen	87.7	P1_out_of_total	Live cells/total
RF082	3_4	Semen	NA	P1_out_of_total	Live cells/total
RF083	3_4	Semen	82.7	P1_out_of_total	Live cells/total
RF084	4_3	Semen	77.2	P1_out_of_total	Live cells/total
RF085	3_4	Semen	82.2	P1_out_of_total	Live cells/total
RF086	3_4	Semen	82.1	P1_out_of_total	Live cells/total
RF087	3_4	Semen	56.9	P1_out_of_total	Live cells/total
RF088	4_3	Semen	3.91	P1_out_of_total	Live cells/total
RF089	4_5	Semen	24	P1_out_of_total	Live cells/total
RF090	3_4	Semen	51.2	P1_out_of_total	Live cells/total
RF091	4_5	Semen	70	P1_out_of_total	Live cells/total
RF092	4_3	Semen	59.6	P1_out_of_total	Live cells/total
RF093	4_3	Semen	85.3	P1_out_of_total	Live cells/total
RF094	4_3	Semen	44.8	P1_out_of_total	Live cells/total
RF095	3_4	Semen	4.71	P1_out_of_total	Live cells/total
RF096	5_4	Semen	77.4	P1_out_of_total	Live cells/total
RF097	4_3	Semen	13.3	P1_out_of_total	Live cells/total
RF098	4_4	Semen	18.8	P1_out_of_total	Live cells/total
RF099	4_3	Semen	3.74	P1_out_of_total	Live cells/total
RF100	3_4	Semen	51.8	P1_out_of_total	Live cells/total
RF001	3_4	Urine	28.2	P1_out_of_total	Live cells/total
RF002	4_3	Urine	NA	P1_out_of_total	Live cells/total
RF003	4_5	Urine	19.7	P1_out_of_total	Live cells/total
RF004	4_4	Urine	4.7	P1_out_of_total	Live cells/total
RF005	3_4	Urine	48.9	P1_out_of_total	Live cells/total
RF006	3_4	Urine	3.58	P1_out_of_total	Live cells/total
RF007	3_4	Urine	NA	P1_out_of_total	Live cells/total
RF008	3_4	Urine	2.62	P1_out_of_total	Live cells/total
RF009	3_4	Urine	15.3	P1_out_of_total	Live cells/total
RF010	3_4	Urine	5.85	P1_out_of_total	Live cells/total
RF011	4_3	Urine	46.1	P1_out_of_total	Live cells/total
RF012	3_4	Urine	43.5	P1_out_of_total	Live cells/total
RF013	3_4	Urine	23.4	P1_out_of_total	Live cells/total
RF014	3_4	Urine	20.8	P1_out_of_total	Live cells/total
RF015	4_4	Urine	63	P1_out_of_total	Live cells/total
RF016	4_4	Urine	28.1	P1_out_of_total	Live cells/total
RF017	3_4	Urine	50	P1_out_of_total	Live cells/total
RF018	4_3	Urine	8.73	P1_out_of_total	Live cells/total
RF019	3_4	Urine	43	P1_out_of_total	Live cells/total
RF020	3_4	Urine	70.3	P1_out_of_total	Live cells/total
RF021	3_4	Urine	74.5	P1_out_of_total	Live cells/total
RF022	3_4	Urine	2.28	P1_out_of_total	Live cells/total
RF023	4_5	Urine	65.8	P1_out_of_total	Live cells/total
RF024	3_3	Urine	62.4	P1_out_of_total	Live cells/total
RF025	4_5	Urine	39.3	P1_out_of_total	Live cells/total
RF026	3_4	Urine	62.9	P1_out_of_total	Live cells/total
RF027	4_3	Urine	48.2	P1_out_of_total	Live cells/total
RF028	3_4	Urine	59.7	P1_out_of_total	Live cells/total
RF029	3_4	Urine	24.8	P1_out_of_total	Live cells/total
RF030	4_3	Urine	60.4	P1_out_of_total	Live cells/total
RF031	3_4	Urine	6.8	P1_out_of_total	Live cells/total
RF032	4_4	Urine	11.1	P1_out_of_total	Live cells/total
RF033	5_4	Urine	9.66	P1_out_of_total	Live cells/total
RF034	3_4	Urine	20.3	P1_out_of_total	Live cells/total
RF035	4_3	Urine	78.3	P1_out_of_total	Live cells/total
RF036	3_4	Urine	1.81	P1_out_of_total	Live cells/total
RF037	3_4	Urine	39.8	P1_out_of_total	Live cells/total
RF038	4_3	Urine	2.53	P1_out_of_total	Live cells/total
RF039	4_5	Urine	2.41	P1_out_of_total	Live cells/total
RF040	3_4	Urine	45.4	P1_out_of_total	Live cells/total
RF041	4_5	Urine	20.2	P1_out_of_total	Live cells/total
RF042	3_4	Urine	34.6	P1_out_of_total	Live cells/total
RF043	3_4	Urine	5.54	P1_out_of_total	Live cells/total
RF044	4_5	Urine	34.2	P1_out_of_total	Live cells/total
RF045	4_3	Urine	65.6	P1_out_of_total	Live cells/total
RF046	4_5	Urine	9.41	P1_out_of_total	Live cells/total
RF047	3_4	Urine	41.3	P1_out_of_total	Live cells/total
RF048	3_4	Urine	25.8	P1_out_of_total	Live cells/total
RF049	3_4	Urine	43.9	P1_out_of_total	Live cells/total
RF050	4_3	Urine	29.8	P1_out_of_total	Live cells/total
RF051	3_4	Urine	17.5	P1_out_of_total	Live cells/total
RF052	3_4	Urine	18.4	P1_out_of_total	Live cells/total
RF053	4_3	Urine	31	P1_out_of_total	Live cells/total
RF054	4_3	Urine	45.9	P1_out_of_total	Live cells/total
RF055	3_4	Urine	NA	P1_out_of_total	Live cells/total
RF056	4_3	Urine	48.1	P1_out_of_total	Live cells/total
RF057	4_4	Urine	9.76	P1_out_of_total	Live cells/total
RF058	3_4	Urine	41	P1_out_of_total	Live cells/total
RF059	4_5	Urine	9.81	P1_out_of_total	Live cells/total
RF060	4_4	Urine	12.7	P1_out_of_total	Live cells/total
RF061	3_4	Urine	9.89	P1_out_of_total	Live cells/total
RF062	4_5	Urine	21.5	P1_out_of_total	Live cells/total
RF063	4_3	Urine	NA	P1_out_of_total	Live cells/total
RF064	4_3	Urine	65.7	P1_out_of_total	Live cells/total
RF065	4_3	Urine	15.6	P1_out_of_total	Live cells/total
RF066	3_4	Urine	32.1	P1_out_of_total	Live cells/total
RF067	4_4	Urine	6.89	P1_out_of_total	Live cells/total
RF068	3_4	Urine	7.73	P1_out_of_total	Live cells/total
RF069	3_4	Urine	13.8	P1_out_of_total	Live cells/total
RF070	4_5	Urine	18.2	P1_out_of_total	Live cells/total
RF071	4_3	Urine	14.2	P1_out_of_total	Live cells/total
RF072	3_4	Urine	2.55	P1_out_of_total	Live cells/total
RF073	4_5	Urine	72.6	P1_out_of_total	Live cells/total
RF074	3_4	Urine	28.2	P1_out_of_total	Live cells/total
RF075	4_3	Urine	45.8	P1_out_of_total	Live cells/total
RF076	3_4	Urine	47.4	P1_out_of_total	Live cells/total
RF077	4_4	Urine	54.4	P1_out_of_total	Live cells/total
RF078	4_3	Urine	28.6	P1_out_of_total	Live cells/total
RF079	4_5	Urine	52	P1_out_of_total	Live cells/total
RF080	3_4	Urine	NA	P1_out_of_total	Live cells/total
RF081	4_5	Urine	83	P1_out_of_total	Live cells/total
RF082	3_4	Urine	9	P1_out_of_total	Live cells/total
RF083	3_4	Urine	78	P1_out_of_total	Live cells/total
RF084	4_3	Urine	31.9	P1_out_of_total	Live cells/total
RF085	3_4	Urine	46.4	P1_out_of_total	Live cells/total
RF086	3_4	Urine	78.3	P1_out_of_total	Live cells/total
RF087	3_4	Urine	57.9	P1_out_of_total	Live cells/total
RF088	4_3	Urine	9.18	P1_out_of_total	Live cells/total
RF089	4_5	Urine	28.7	P1_out_of_total	Live cells/total
RF090	3_4	Urine	25	P1_out_of_total	Live cells/total
RF091	4_5	Urine	25.5	P1_out_of_total	Live cells/total
RF092	4_3	Urine	37.4	P1_out_of_total	Live cells/total
RF093	4_3	Urine	82.9	P1_out_of_total	Live cells/total
RF094	4_3	Urine	61.4	P1_out_of_total	Live cells/total
RF095	3_4	Urine	50.3	P1_out_of_total	Live cells/total
RF096	5_4	Urine	61.8	P1_out_of_total	Live cells/total
RF097	4_3	Urine	19.4	P1_out_of_total	Live cells/total
RF098	4_4	Urine	6.69	P1_out_of_total	Live cells/total
RF099	4_3	Urine	13.7	P1_out_of_total	Live cells/total
RF100	3_4	Urine	76.5	P1_out_of_total	Live cells/total
RF001	3_4	Semen	2.53	P2_out_of_total	PSMA+/total
RF002	4_3	Semen	2.97	P2_out_of_total	PSMA+/total
RF003	4_5	Semen	1.5	P2_out_of_total	PSMA+/total
RF004	4_4	Semen	5.25	P2_out_of_total	PSMA+/total
RF005	3_4	Semen	7.17	P2_out_of_total	PSMA+/total
RF006	3_4	Semen	5.26	P2_out_of_total	PSMA+/total
RF007	3_4	Semen	1.41	P2_out_of_total	PSMA+/total
RF008	3_4	Semen	5.91	P2_out_of_total	PSMA+/total
RF009	3_4	Semen	26.1	P2_out_of_total	PSMA+/total
RF010	3_4	Semen	0.24	P2_out_of_total	PSMA+/total
RF011	4_3	Semen	3.87	P2_out_of_total	PSMA+/total
RF012	3_4	Semen	11	P2_out_of_total	PSMA+/total
RF013	3_4	Semen	0.94	P2_out_of_total	PSMA+/total
RF014	3_4	Semen	3.26	P2_out_of_total	PSMA+/total
RF015	4_4	Semen	1.08	P2_out_of_total	PSMA+/total
RF016	4_4	Semen	8.38	P2_out_of_total	PSMA+/total
RF017	3_4	Semen	3.1	P2_out_of_total	PSMA+/total
RF018	4_3	Semen	2.35	P2_out_of_total	PSMA+/total
RF019	3_4	Semen	8.74	P2_out_of_total	PSMA+/total
RF020	3_4	Semen	1.36	P2_out_of_total	PSMA+/total
RF021	3_4	Semen	9.93	P2_out_of_total	PSMA+/total
RF022	3_4	Semen	0.2	P2_out_of_total	PSMA+/total
RF023	4_5	Semen	1.07	P2_out_of_total	PSMA+/total
RF024	3_3	Semen	3.02	P2_out_of_total	PSMA+/total
RF025	4_5	Semen	3.13	P2_out_of_total	PSMA+/total
RF026	3_4	Semen	0.78	P2_out_of_total	PSMA+/total
RF027	4_3	Semen	3.66	P2_out_of_total	PSMA+/total
RF028	3_4	Semen	12.4	P2_out_of_total	PSMA+/total
RF029	3_4	Semen	1.34	P2_out_of_total	PSMA+/total
RF030	4_3	Semen	3.23	P2_out_of_total	PSMA+/total
RF031	3_4	Semen	0.27	P2_out_of_total	PSMA+/total
RF032	4_4	Semen	2.4	P2_out_of_total	PSMA+/total
RF033	5_4	Semen	0.39	P2_out_of_total	PSMA+/total
RF034	3_4	Semen	6.72	P2_out_of_total	PSMA+/total
RF035	4_3	Semen	10	P2_out_of_total	PSMA+/total
RF036	3_4	Semen	7.81	P2_out_of_total	PSMA+/total
RF037	3_4	Semen	3.5	P2_out_of_total	PSMA+/total
RF038	4_3	Semen	5.12	P2_out_of_total	PSMA+/total
RF039	4_5	Semen	10.4	P2_out_of_total	PSMA+/total
RF040	3_4	Semen	7.94	P2_out_of_total	PSMA+/total
RF041	4_5	Semen	5.08	P2_out_of_total	PSMA+/total
RF042	3_4	Semen	0.91	P2_out_of_total	PSMA+/total
RF043	3_4	Semen	14.5	P2_out_of_total	PSMA+/total
RF044	4_5	Semen	6.69	P2_out_of_total	PSMA+/total
RF045	4_3	Semen	1.14	P2_out_of_total	PSMA+/total
RF046	4_5	Semen	1.52	P2_out_of_total	PSMA+/total
RF047	3_4	Semen	17.4	P2_out_of_total	PSMA+/total
RF048	3_4	Semen	5.82	P2_out_of_total	PSMA+/total
RF049	3_4	Semen	4.28	P2_out_of_total	PSMA+/total
RF050	4_3	Semen	3.92	P2_out_of_total	PSMA+/total
RF051	3_4	Semen	4.54	P2_out_of_total	PSMA+/total
RF052	3_4	Semen	2.4	P2_out_of_total	PSMA+/total
RF053	4_3	Semen	7.77	P2_out_of_total	PSMA+/total
RF054	4_3	Semen	10.6	P2_out_of_total	PSMA+/total
RF055	3_4	Semen	12.1	P2_out_of_total	PSMA+/total
RF056	4_3	Semen	10.8	P2_out_of_total	PSMA+/total
RF057	4_4	Semen	3.59	P2_out_of_total	PSMA+/total
RF058	3_4	Semen	2.96	P2_out_of_total	PSMA+/total
RF059	4_5	Semen	0.91	P2_out_of_total	PSMA+/total
RF060	4_4	Semen	11.1	P2_out_of_total	PSMA+/total
RF061	3_4	Semen	11	P2_out_of_total	PSMA+/total
RF062	4_5	Semen	25.6	P2_out_of_total	PSMA+/total
RF063	4_3	Semen	7.72	P2_out_of_total	PSMA+/total
RF064	4_3	Semen	1.83	P2_out_of_total	PSMA+/total
RF065	4_3	Semen	6.85	P2_out_of_total	PSMA+/total
RF066	3_4	Semen	20.3	P2_out_of_total	PSMA+/total
RF067	4_4	Semen	5.78	P2_out_of_total	PSMA+/total
RF068	3_4	Semen	2	P2_out_of_total	PSMA+/total
RF069	3_4	Semen	11.6	P2_out_of_total	PSMA+/total
RF070	4_5	Semen	4.49	P2_out_of_total	PSMA+/total
RF071	4_3	Semen	5.18	P2_out_of_total	PSMA+/total
RF072	3_4	Semen	4.78	P2_out_of_total	PSMA+/total
RF073	4_5	Semen	3.29	P2_out_of_total	PSMA+/total
RF074	3_4	Semen	9.14	P2_out_of_total	PSMA+/total
RF075	4_3	Semen	8.36	P2_out_of_total	PSMA+/total
RF076	3_4	Semen	11.8	P2_out_of_total	PSMA+/total
RF077	4_4	Semen	15.8	P2_out_of_total	PSMA+/total
RF078	4_3	Semen	5.49	P2_out_of_total	PSMA+/total
RF079	4_5	Semen	7.44	P2_out_of_total	PSMA+/total
RF080	3_4	Semen	NA	P2_out_of_total	PSMA+/total
RF081	4_5	Semen	13.6	P2_out_of_total	PSMA+/total
RF082	3_4	Semen	NA	P2_out_of_total	PSMA+/total
RF083	3_4	Semen	8.22	P2_out_of_total	PSMA+/total
RF084	4_3	Semen	9.07	P2_out_of_total	PSMA+/total
RF085	3_4	Semen	15.3	P2_out_of_total	PSMA+/total
RF086	3_4	Semen	7.73	P2_out_of_total	PSMA+/total
RF087	3_4	Semen	7.24	P2_out_of_total	PSMA+/total
RF088	4_3	Semen	0.69	P2_out_of_total	PSMA+/total
RF089	4_5	Semen	0.73	P2_out_of_total	PSMA+/total
RF090	3_4	Semen	16.5	P2_out_of_total	PSMA+/total
RF091	4_5	Semen	11.2	P2_out_of_total	PSMA+/total
RF092	4_3	Semen	13.7	P2_out_of_total	PSMA+/total
RF093	4_3	Semen	18.9	P2_out_of_total	PSMA+/total
RF094	4_3	Semen	3.08	P2_out_of_total	PSMA+/total
RF095	3_4	Semen	1.37	P2_out_of_total	PSMA+/total
RF096	5_4	Semen	6.65	P2_out_of_total	PSMA+/total
RF097	4_3	Semen	1.46	P2_out_of_total	PSMA+/total
RF098	4_4	Semen	1.53	P2_out_of_total	PSMA+/total
RF099	4_3	Semen	0.27	P2_out_of_total	PSMA+/total
RF100	3_4	Semen	0.72	P2_out_of_total	PSMA+/total
RF001	3_4	Urine	1	P2_out_of_total	PSMA+/total
RF002	4_3	Urine	NA	P2_out_of_total	PSMA+/total
RF003	4_5	Urine	2.73	P2_out_of_total	PSMA+/total
RF004	4_4	Urine	0.32	P2_out_of_total	PSMA+/total
RF005	3_4	Urine	4.43	P2_out_of_total	PSMA+/total
RF006	3_4	Urine	0.53	P2_out_of_total	PSMA+/total
RF007	3_4	Urine	NA	P2_out_of_total	PSMA+/total
RF008	3_4	Urine	0.22	P2_out_of_total	PSMA+/total
RF009	3_4	Urine	2.33	P2_out_of_total	PSMA+/total
RF010	3_4	Urine	0.67	P2_out_of_total	PSMA+/total
RF011	4_3	Urine	5.97	P2_out_of_total	PSMA+/total
RF012	3_4	Urine	4.7	P2_out_of_total	PSMA+/total
RF013	3_4	Urine	1.23	P2_out_of_total	PSMA+/total
RF014	3_4	Urine	5.96	P2_out_of_total	PSMA+/total
RF015	4_4	Urine	3.87	P2_out_of_total	PSMA+/total
RF016	4_4	Urine	7.44	P2_out_of_total	PSMA+/total
RF017	3_4	Urine	5.8	P2_out_of_total	PSMA+/total
RF018	4_3	Urine	2.23	P2_out_of_total	PSMA+/total
RF019	3_4	Urine	0.62	P2_out_of_total	PSMA+/total
RF020	3_4	Urine	8.13	P2_out_of_total	PSMA+/total
RF021	3_4	Urine	2.76	P2_out_of_total	PSMA+/total
RF022	3_4	Urine	0.34	P2_out_of_total	PSMA+/total
RF023	4_5	Urine	1.4	P2_out_of_total	PSMA+/total
RF024	3_3	Urine	8.36	P2_out_of_total	PSMA+/total
RF025	4_5	Urine	1.21	P2_out_of_total	PSMA+/total
RF026	3_4	Urine	11.2	P2_out_of_total	PSMA+/total
RF027	4_3	Urine	1.63	P2_out_of_total	PSMA+/total
RF028	3_4	Urine	1.01	P2_out_of_total	PSMA+/total
RF029	3_4	Urine	3.05	P2_out_of_total	PSMA+/total
RF030	4_3	Urine	5	P2_out_of_total	PSMA+/total
RF031	3_4	Urine	0.084	P2_out_of_total	PSMA+/total
RF032	4_4	Urine	0.4	P2_out_of_total	PSMA+/total
RF033	5_4	Urine	0.14	P2_out_of_total	PSMA+/total
RF034	3_4	Urine	3.35	P2_out_of_total	PSMA+/total
RF035	4_3	Urine	9.37	P2_out_of_total	PSMA+/total
RF036	3_4	Urine	0.16	P2_out_of_total	PSMA+/total
RF037	3_4	Urine	3.51	P2_out_of_total	PSMA+/total
RF038	4_3	Urine	0.4	P2_out_of_total	PSMA+/total
RF039	4_5	Urine	0.44	P2_out_of_total	PSMA+/total
RF040	3_4	Urine	2.7	P2_out_of_total	PSMA+/total
RF041	4_5	Urine	1.61	P2_out_of_total	PSMA+/total
RF042	3_4	Urine	2.37	P2_out_of_total	PSMA+/total
RF043	3_4	Urine	1.12	P2_out_of_total	PSMA+/total
RF044	4_5	Urine	5.52	P2_out_of_total	PSMA+/total
RF045	4_3	Urine	8.71	P2_out_of_total	PSMA+/total
RF046	4_5	Urine	0.41	P2_out_of_total	PSMA+/total
RF047	3_4	Urine	1.49	P2_out_of_total	PSMA+/total
RF048	3_4	Urine	2.03	P2_out_of_total	PSMA+/total
RF049	3_4	Urine	10.3	P2_out_of_total	PSMA+/total
RF050	4_3	Urine	3.27	P2_out_of_total	PSMA+/total
RF051	3_4	Urine	0.72	P2_out_of_total	PSMA+/total
RF052	3_4	Urine	1.33	P2_out_of_total	PSMA+/total
RF053	4_3	Urine	1.55	P2_out_of_total	PSMA+/total
RF054	4_3	Urine	8.92	P2_out_of_total	PSMA+/total
RF055	3_4	Urine	NA	P2_out_of_total	PSMA+/total
RF056	4_3	Urine	4.96	P2_out_of_total	PSMA+/total
RF057	4_4	Urine	0.15	P2_out_of_total	PSMA+/total
RF058	3_4	Urine	13	P2_out_of_total	PSMA+/total
RF059	4_5	Urine	0.84	P2_out_of_total	PSMA+/total
RF060	4_4	Urine	3.18	P2_out_of_total	PSMA+/total
RF061	3_4	Urine	1.78	P2_out_of_total	PSMA+/total
RF062	4_5	Urine	9.46	P2_out_of_total	PSMA+/total
RF063	4_3	Urine	NA	P2_out_of_total	PSMA+/total
RF064	4_3	Urine	5.27	P2_out_of_total	PSMA+/total
RF065	4_3	Urine	2.24	P2_out_of_total	PSMA+/total
RF066	3_4	Urine	9.2	P2_out_of_total	PSMA+/total
RF067	4_4	Urine	0.46	P2_out_of_total	PSMA+/total
RF068	3_4	Urine	0.55	P2_out_of_total	PSMA+/total
RF069	3_4	Urine	5.92	P2_out_of_total	PSMA+/total
RF070	4_5	Urine	0.31	P2_out_of_total	PSMA+/total
RF071	4_3	Urine	1.35	P2_out_of_total	PSMA+/total
RF072	3_4	Urine	1.13	P2_out_of_total	PSMA+/total
RF073	4_5	Urine	0.48	P2_out_of_total	PSMA+/total
RF074	3_4	Urine	11.5	P2_out_of_total	PSMA+/total
RF075	4_3	Urine	11.9	P2_out_of_total	PSMA+/total
RF076	3_4	Urine	12.2	P2_out_of_total	PSMA+/total
RF077	4_4	Urine	14.3	P2_out_of_total	PSMA+/total
RF078	4_3	Urine	7.51	P2_out_of_total	PSMA+/total
RF079	4_5	Urine	4.66	P2_out_of_total	PSMA+/total
RF080	3_4	Urine	NA	P2_out_of_total	PSMA+/total
RF081	4_5	Urine	16.7	P2_out_of_total	PSMA+/total
RF082	3_4	Urine	2.17	P2_out_of_total	PSMA+/total
RF083	3_4	Urine	21.9	P2_out_of_total	PSMA+/total
RF084	4_3	Urine	7.32	P2_out_of_total	PSMA+/total
RF085	3_4	Urine	5.25	P2_out_of_total	PSMA+/total
RF086	3_4	Urine	21.2	P2_out_of_total	PSMA+/total
RF087	3_4	Urine	7.66	P2_out_of_total	PSMA+/total
RF088	4_3	Urine	4.78	P2_out_of_total	PSMA+/total
RF089	4_5	Urine	1.24	P2_out_of_total	PSMA+/total
RF090	3_4	Urine	6.69	P2_out_of_total	PSMA+/total
RF091	4_5	Urine	5.73	P2_out_of_total	PSMA+/total
RF092	4_3	Urine	10.3	P2_out_of_total	PSMA+/total
RF093	4_3	Urine	7.88	P2_out_of_total	PSMA+/total
RF094	4_3	Urine	7.14	P2_out_of_total	PSMA+/total
RF095	3_4	Urine	6.73	P2_out_of_total	PSMA+/total
RF096	5_4	Urine	10.2	P2_out_of_total	PSMA+/total
RF097	4_3	Urine	3.37	P2_out_of_total	PSMA+/total
RF098	4_4	Urine	1.92	P2_out_of_total	PSMA+/total
RF099	4_3	Urine	2.6	P2_out_of_total	PSMA+/total
RF100	3_4	Urine	14	P2_out_of_total	PSMA+/total
RF001	3_4	Semen	0.44	P3_out_of_total	PSMA+ EpCAMhigh/total
RF002	4_3	Semen	1.03	P3_out_of_total	PSMA+ EpCAMhigh/total
RF003	4_5	Semen	0.43	P3_out_of_total	PSMA+ EpCAMhigh/total
RF004	4_4	Semen	0.048	P3_out_of_total	PSMA+ EpCAMhigh/total
RF005	3_4	Semen	0.53	P3_out_of_total	PSMA+ EpCAMhigh/total
RF006	3_4	Semen	0.095	P3_out_of_total	PSMA+ EpCAMhigh/total
RF007	3_4	Semen	0.098	P3_out_of_total	PSMA+ EpCAMhigh/total
RF008	3_4	Semen	0.95	P3_out_of_total	PSMA+ EpCAMhigh/total
RF009	3_4	Semen	8.41	P3_out_of_total	PSMA+ EpCAMhigh/total
RF010	3_4	Semen	0.12	P3_out_of_total	PSMA+ EpCAMhigh/total
RF011	4_3	Semen	1.29	P3_out_of_total	PSMA+ EpCAMhigh/total
RF012	3_4	Semen	2.43	P3_out_of_total	PSMA+ EpCAMhigh/total
RF013	3_4	Semen	0.16	P3_out_of_total	PSMA+ EpCAMhigh/total
RF014	3_4	Semen	0.81	P3_out_of_total	PSMA+ EpCAMhigh/total
RF015	4_4	Semen	0.33	P3_out_of_total	PSMA+ EpCAMhigh/total
RF016	4_4	Semen	0.24	P3_out_of_total	PSMA+ EpCAMhigh/total
RF017	3_4	Semen	0.36	P3_out_of_total	PSMA+ EpCAMhigh/total
RF018	4_3	Semen	0.76	P3_out_of_total	PSMA+ EpCAMhigh/total
RF019	3_4	Semen	2.97	P3_out_of_total	PSMA+ EpCAMhigh/total
RF020	3_4	Semen	0.23	P3_out_of_total	PSMA+ EpCAMhigh/total
RF021	3_4	Semen	2.74	P3_out_of_total	PSMA+ EpCAMhigh/total
RF022	3_4	Semen	0.12	P3_out_of_total	PSMA+ EpCAMhigh/total
RF023	4_5	Semen	0.27	P3_out_of_total	PSMA+ EpCAMhigh/total
RF024	3_3	Semen	0.24	P3_out_of_total	PSMA+ EpCAMhigh/total
RF025	4_5	Semen	1.09	P3_out_of_total	PSMA+ EpCAMhigh/total
RF026	3_4	Semen	0.36	P3_out_of_total	PSMA+ EpCAMhigh/total
RF027	4_3	Semen	0.47	P3_out_of_total	PSMA+ EpCAMhigh/total
RF028	3_4	Semen	0.61	P3_out_of_total	PSMA+ EpCAMhigh/total
RF029	3_4	Semen	0.16	P3_out_of_total	PSMA+ EpCAMhigh/total
RF030	4_3	Semen	0.83	P3_out_of_total	PSMA+ EpCAMhigh/total
RF031	3_4	Semen	0.069	P3_out_of_total	PSMA+ EpCAMhigh/total
RF032	4_4	Semen	0.8	P3_out_of_total	PSMA+ EpCAMhigh/total
RF033	5_4	Semen	0.16	P3_out_of_total	PSMA+ EpCAMhigh/total
RF034	3_4	Semen	0.62	P3_out_of_total	PSMA+ EpCAMhigh/total
RF035	4_3	Semen	1.97	P3_out_of_total	PSMA+ EpCAMhigh/total
RF036	3_4	Semen	2.26	P3_out_of_total	PSMA+ EpCAMhigh/total
RF037	3_4	Semen	0.58	P3_out_of_total	PSMA+ EpCAMhigh/total
RF038	4_3	Semen	1.06	P3_out_of_total	PSMA+ EpCAMhigh/total
RF039	4_5	Semen	5.75	P3_out_of_total	PSMA+ EpCAMhigh/total
RF040	3_4	Semen	0.92	P3_out_of_total	PSMA+ EpCAMhigh/total
RF041	4_5	Semen	1.37	P3_out_of_total	PSMA+ EpCAMhigh/total
RF042	3_4	Semen	0.21	P3_out_of_total	PSMA+ EpCAMhigh/total
RF043	3_4	Semen	2.94	P3_out_of_total	PSMA+ EpCAMhigh/total
RF044	4_5	Semen	1.36	P3_out_of_total	PSMA+ EpCAMhigh/total
RF045	4_3	Semen	0.088	P3_out_of_total	PSMA+ EpCAMhigh/total
RF046	4_5	Semen	1.06	P3_out_of_total	PSMA+ EpCAMhigh/total
RF047	3_4	Semen	0.74	P3_out_of_total	PSMA+ EpCAMhigh/total
RF048	3_4	Semen	0.73	P3_out_of_total	PSMA+ EpCAMhigh/total
RF049	3_4	Semen	1.25	P3_out_of_total	PSMA+ EpCAMhigh/total
RF050	4_3	Semen	1.32	P3_out_of_total	PSMA+ EpCAMhigh/total
RF051	3_4	Semen	0.4	P3_out_of_total	PSMA+ EpCAMhigh/total
RF052	3_4	Semen	0.79	P3_out_of_total	PSMA+ EpCAMhigh/total
RF053	4_3	Semen	2.8	P3_out_of_total	PSMA+ EpCAMhigh/total
RF054	4_3	Semen	1.9	P3_out_of_total	PSMA+ EpCAMhigh/total
RF055	3_4	Semen	2.39	P3_out_of_total	PSMA+ EpCAMhigh/total
RF056	4_3	Semen	2.9	P3_out_of_total	PSMA+ EpCAMhigh/total
RF057	4_4	Semen	1.36	P3_out_of_total	PSMA+ EpCAMhigh/total
RF058	3_4	Semen	0.14	P3_out_of_total	PSMA+ EpCAMhigh/total
RF059	4_5	Semen	0.26	P3_out_of_total	PSMA+ EpCAMhigh/total
RF060	4_4	Semen	1.31	P3_out_of_total	PSMA+ EpCAMhigh/total
RF061	3_4	Semen	4.42	P3_out_of_total	PSMA+ EpCAMhigh/total
RF062	4_5	Semen	7.87	P3_out_of_total	PSMA+ EpCAMhigh/total
RF063	4_3	Semen	0.94	P3_out_of_total	PSMA+ EpCAMhigh/total
RF064	4_3	Semen	0.43	P3_out_of_total	PSMA+ EpCAMhigh/total
RF065	4_3	Semen	3.14	P3_out_of_total	PSMA+ EpCAMhigh/total
RF066	3_4	Semen	5.43	P3_out_of_total	PSMA+ EpCAMhigh/total
RF067	4_4	Semen	2.83	P3_out_of_total	PSMA+ EpCAMhigh/total
RF068	3_4	Semen	1.54	P3_out_of_total	PSMA+ EpCAMhigh/total
RF069	3_4	Semen	4.28	P3_out_of_total	PSMA+ EpCAMhigh/total
RF070	4_5	Semen	0.55	P3_out_of_total	PSMA+ EpCAMhigh/total
RF071	4_3	Semen	2.81	P3_out_of_total	PSMA+ EpCAMhigh/total
RF072	3_4	Semen	0.15	P3_out_of_total	PSMA+ EpCAMhigh/total
RF073	4_5	Semen	0.16	P3_out_of_total	PSMA+ EpCAMhigh/total
RF074	3_4	Semen	3.24	P3_out_of_total	PSMA+ EpCAMhigh/total
RF075	4_3	Semen	3.71	P3_out_of_total	PSMA+ EpCAMhigh/total
RF076	3_4	Semen	6.28	P3_out_of_total	PSMA+ EpCAMhigh/total
RF077	4_4	Semen	5.2	P3_out_of_total	PSMA+ EpCAMhigh/total
RF078	4_3	Semen	0.95	P3_out_of_total	PSMA+ EpCAMhigh/total
RF079	4_5	Semen	1.03	P3_out_of_total	PSMA+ EpCAMhigh/total
RF080	3_4	Semen	NA	P3_out_of_total	PSMA+ EpCAMhigh/total
RF081	4_5	Semen	0.87	P3_out_of_total	PSMA+ EpCAMhigh/total
RF082	3_4	Semen	NA	P3_out_of_total	PSMA+ EpCAMhigh/total
RF083	3_4	Semen	1.31	P3_out_of_total	PSMA+ EpCAMhigh/total
RF084	4_3	Semen	1.94	P3_out_of_total	PSMA+ EpCAMhigh/total
RF085	3_4	Semen	2.08	P3_out_of_total	PSMA+ EpCAMhigh/total
RF086	3_4	Semen	1.06	P3_out_of_total	PSMA+ EpCAMhigh/total
RF087	3_4	Semen	0.51	P3_out_of_total	PSMA+ EpCAMhigh/total
RF088	4_3	Semen	0.24	P3_out_of_total	PSMA+ EpCAMhigh/total
RF089	4_5	Semen	0.44	P3_out_of_total	PSMA+ EpCAMhigh/total
RF090	3_4	Semen	7.6	P3_out_of_total	PSMA+ EpCAMhigh/total
RF091	4_5	Semen	4.3	P3_out_of_total	PSMA+ EpCAMhigh/total
RF092	4_3	Semen	4.14	P3_out_of_total	PSMA+ EpCAMhigh/total
RF093	4_3	Semen	2.07	P3_out_of_total	PSMA+ EpCAMhigh/total
RF094	4_3	Semen	0.66	P3_out_of_total	PSMA+ EpCAMhigh/total
RF095	3_4	Semen	1.22	P3_out_of_total	PSMA+ EpCAMhigh/total
RF096	5_4	Semen	1.11	P3_out_of_total	PSMA+ EpCAMhigh/total
RF097	4_3	Semen	0.16	P3_out_of_total	PSMA+ EpCAMhigh/total
RF098	4_4	Semen	0.4	P3_out_of_total	PSMA+ EpCAMhigh/total
RF099	4_3	Semen	0.19	P3_out_of_total	PSMA+ EpCAMhigh/total
RF100	3_4	Semen	0.074	P3_out_of_total	PSMA+ EpCAMhigh/total
RF001	3_4	Urine	0.75	P3_out_of_total	PSMA+ EpCAMhigh/total
RF002	4_3	Urine	NA	P3_out_of_total	PSMA+ EpCAMhigh/total
RF003	4_5	Urine	0.97	P3_out_of_total	PSMA+ EpCAMhigh/total
RF004	4_4	Urine	0.19	P3_out_of_total	PSMA+ EpCAMhigh/total
RF005	3_4	Urine	0.67	P3_out_of_total	PSMA+ EpCAMhigh/total
RF006	3_4	Urine	0.18	P3_out_of_total	PSMA+ EpCAMhigh/total
RF007	3_4	Urine	NA	P3_out_of_total	PSMA+ EpCAMhigh/total
RF008	3_4	Urine	0.14	P3_out_of_total	PSMA+ EpCAMhigh/total
RF009	3_4	Urine	0.73	P3_out_of_total	PSMA+ EpCAMhigh/total
RF010	3_4	Urine	0.23	P3_out_of_total	PSMA+ EpCAMhigh/total
RF011	4_3	Urine	0.62	P3_out_of_total	PSMA+ EpCAMhigh/total
RF012	3_4	Urine	2.75	P3_out_of_total	PSMA+ EpCAMhigh/total
RF013	3_4	Urine	0.79	P3_out_of_total	PSMA+ EpCAMhigh/total
RF014	3_4	Urine	4.14	P3_out_of_total	PSMA+ EpCAMhigh/total
RF015	4_4	Urine	2.17	P3_out_of_total	PSMA+ EpCAMhigh/total
RF016	4_4	Urine	1.39	P3_out_of_total	PSMA+ EpCAMhigh/total
RF017	3_4	Urine	2.05	P3_out_of_total	PSMA+ EpCAMhigh/total
RF018	4_3	Urine	0.49	P3_out_of_total	PSMA+ EpCAMhigh/total
RF019	3_4	Urine	0.32	P3_out_of_total	PSMA+ EpCAMhigh/total
RF020	3_4	Urine	2.38	P3_out_of_total	PSMA+ EpCAMhigh/total
RF021	3_4	Urine	1.93	P3_out_of_total	PSMA+ EpCAMhigh/total
RF022	3_4	Urine	0.14	P3_out_of_total	PSMA+ EpCAMhigh/total
RF023	4_5	Urine	0.56	P3_out_of_total	PSMA+ EpCAMhigh/total
RF024	3_3	Urine	0.9	P3_out_of_total	PSMA+ EpCAMhigh/total
RF025	4_5	Urine	0.53	P3_out_of_total	PSMA+ EpCAMhigh/total
RF026	3_4	Urine	2.1	P3_out_of_total	PSMA+ EpCAMhigh/total
RF027	4_3	Urine	0.45	P3_out_of_total	PSMA+ EpCAMhigh/total
RF028	3_4	Urine	0.34	P3_out_of_total	PSMA+ EpCAMhigh/total
RF029	3_4	Urine	0.056	P3_out_of_total	PSMA+ EpCAMhigh/total
RF030	4_3	Urine	2.67	P3_out_of_total	PSMA+ EpCAMhigh/total
RF031	3_4	Urine	0.079	P3_out_of_total	PSMA+ EpCAMhigh/total
RF032	4_4	Urine	0.13	P3_out_of_total	PSMA+ EpCAMhigh/total
RF033	5_4	Urine	0.054	P3_out_of_total	PSMA+ EpCAMhigh/total
RF034	3_4	Urine	1.03	P3_out_of_total	PSMA+ EpCAMhigh/total
RF035	4_3	Urine	2.43	P3_out_of_total	PSMA+ EpCAMhigh/total
RF036	3_4	Urine	0.07	P3_out_of_total	PSMA+ EpCAMhigh/total
RF037	3_4	Urine	0.86	P3_out_of_total	PSMA+ EpCAMhigh/total
RF038	4_3	Urine	0.2	P3_out_of_total	PSMA+ EpCAMhigh/total
RF039	4_5	Urine	0.25	P3_out_of_total	PSMA+ EpCAMhigh/total
RF040	3_4	Urine	1.26	P3_out_of_total	PSMA+ EpCAMhigh/total
RF041	4_5	Urine	0.35	P3_out_of_total	PSMA+ EpCAMhigh/total
RF042	3_4	Urine	0.51	P3_out_of_total	PSMA+ EpCAMhigh/total
RF043	3_4	Urine	0.051	P3_out_of_total	PSMA+ EpCAMhigh/total
RF044	4_5	Urine	0.71	P3_out_of_total	PSMA+ EpCAMhigh/total
RF045	4_3	Urine	2.89	P3_out_of_total	PSMA+ EpCAMhigh/total
RF046	4_5	Urine	0.24	P3_out_of_total	PSMA+ EpCAMhigh/total
RF047	3_4	Urine	0.11	P3_out_of_total	PSMA+ EpCAMhigh/total
RF048	3_4	Urine	0.47	P3_out_of_total	PSMA+ EpCAMhigh/total
RF049	3_4	Urine	1.76	P3_out_of_total	PSMA+ EpCAMhigh/total
RF050	4_3	Urine	0.8	P3_out_of_total	PSMA+ EpCAMhigh/total
RF051	3_4	Urine	0.24	P3_out_of_total	PSMA+ EpCAMhigh/total
RF052	3_4	Urine	0.58	P3_out_of_total	PSMA+ EpCAMhigh/total
RF053	4_3	Urine	1.29	P3_out_of_total	PSMA+ EpCAMhigh/total
RF054	4_3	Urine	3.11	P3_out_of_total	PSMA+ EpCAMhigh/total
RF055	3_4	Urine	NA	P3_out_of_total	PSMA+ EpCAMhigh/total
RF056	4_3	Urine	3.69	P3_out_of_total	PSMA+ EpCAMhigh/total
RF057	4_4	Urine	0.12	P3_out_of_total	PSMA+ EpCAMhigh/total
RF058	3_4	Urine	3.8	P3_out_of_total	PSMA+ EpCAMhigh/total
RF059	4_5	Urine	0.51	P3_out_of_total	PSMA+ EpCAMhigh/total
RF060	4_4	Urine	0.72	P3_out_of_total	PSMA+ EpCAMhigh/total
RF061	3_4	Urine	0.51	P3_out_of_total	PSMA+ EpCAMhigh/total
RF062	4_5	Urine	4.04	P3_out_of_total	PSMA+ EpCAMhigh/total
RF063	4_3	Urine	NA	P3_out_of_total	PSMA+ EpCAMhigh/total
RF064	4_3	Urine	1.61	P3_out_of_total	PSMA+ EpCAMhigh/total
RF065	4_3	Urine	0.87	P3_out_of_total	PSMA+ EpCAMhigh/total
RF066	3_4	Urine	5.17	P3_out_of_total	PSMA+ EpCAMhigh/total
RF067	4_4	Urine	0.14	P3_out_of_total	PSMA+ EpCAMhigh/total
RF068	3_4	Urine	0.54	P3_out_of_total	PSMA+ EpCAMhigh/total
RF069	3_4	Urine	4.68	P3_out_of_total	PSMA+ EpCAMhigh/total
RF070	4_5	Urine	0.033	P3_out_of_total	PSMA+ EpCAMhigh/total
RF071	4_3	Urine	1.31	P3_out_of_total	PSMA+ EpCAMhigh/total
RF072	3_4	Urine	0.23	P3_out_of_total	PSMA+ EpCAMhigh/total
RF073	4_5	Urine	0.34	P3_out_of_total	PSMA+ EpCAMhigh/total
RF074	3_4	Urine	4.52	P3_out_of_total	PSMA+ EpCAMhigh/total
RF075	4_3	Urine	6.46	P3_out_of_total	PSMA+ EpCAMhigh/total
RF076	3_4	Urine	9.64	P3_out_of_total	PSMA+ EpCAMhigh/total
RF077	4_4	Urine	9.45	P3_out_of_total	PSMA+ EpCAMhigh/total
RF078	4_3	Urine	2.37	P3_out_of_total	PSMA+ EpCAMhigh/total
RF079	4_5	Urine	0.22	P3_out_of_total	PSMA+ EpCAMhigh/total
RF080	3_4	Urine	NA	P3_out_of_total	PSMA+ EpCAMhigh/total
RF081	4_5	Urine	2.71	P3_out_of_total	PSMA+ EpCAMhigh/total
RF082	3_4	Urine	1.01	P3_out_of_total	PSMA+ EpCAMhigh/total
RF083	3_4	Urine	6.83	P3_out_of_total	PSMA+ EpCAMhigh/total
RF084	4_3	Urine	2.51	P3_out_of_total	PSMA+ EpCAMhigh/total
RF085	3_4	Urine	1.18	P3_out_of_total	PSMA+ EpCAMhigh/total
RF086	3_4	Urine	2.41	P3_out_of_total	PSMA+ EpCAMhigh/total
RF087	3_4	Urine	2.02	P3_out_of_total	PSMA+ EpCAMhigh/total
RF088	4_3	Urine	3.98	P3_out_of_total	PSMA+ EpCAMhigh/total
RF089	4_5	Urine	1.23	P3_out_of_total	PSMA+ EpCAMhigh/total
RF090	3_4	Urine	5.03	P3_out_of_total	PSMA+ EpCAMhigh/total
RF091	4_5	Urine	3.64	P3_out_of_total	PSMA+ EpCAMhigh/total
RF092	4_3	Urine	5.55	P3_out_of_total	PSMA+ EpCAMhigh/total
RF093	4_3	Urine	1.83	P3_out_of_total	PSMA+ EpCAMhigh/total
RF094	4_3	Urine	2.24	P3_out_of_total	PSMA+ EpCAMhigh/total
RF095	3_4	Urine	6.42	P3_out_of_total	PSMA+ EpCAMhigh/total
RF096	5_4	Urine	3.75	P3_out_of_total	PSMA+ EpCAMhigh/total
RF097	4_3	Urine	1.65	P3_out_of_total	PSMA+ EpCAMhigh/total
RF098	4_4	Urine	1.7	P3_out_of_total	PSMA+ EpCAMhigh/total
RF099	4_3	Urine	2.07	P3_out_of_total	PSMA+ EpCAMhigh/total
RF100	3_4	Urine	2.4	P3_out_of_total	PSMA+ EpCAMhigh/total
RF001	3_4	Semen	8.45	P2_out_of_P1	PSMA+/Live cells
RF002	4_3	Semen	6.11	P2_out_of_P1	PSMA+/Live cells
RF003	4_5	Semen	5.13	P2_out_of_P1	PSMA+/Live cells
RF004	4_4	Semen	7.32	P2_out_of_P1	PSMA+/Live cells
RF005	3_4	Semen	13.1	P2_out_of_P1	PSMA+/Live cells
RF006	3_4	Semen	11.3	P2_out_of_P1	PSMA+/Live cells
RF007	3_4	Semen	5.48	P2_out_of_P1	PSMA+/Live cells
RF008	3_4	Semen	11.9	P2_out_of_P1	PSMA+/Live cells
RF009	3_4	Semen	45.5	P2_out_of_P1	PSMA+/Live cells
RF010	3_4	Semen	2.09	P2_out_of_P1	PSMA+/Live cells
RF011	4_3	Semen	7.32	P2_out_of_P1	PSMA+/Live cells
RF012	3_4	Semen	23.3	P2_out_of_P1	PSMA+/Live cells
RF013	3_4	Semen	3.61	P2_out_of_P1	PSMA+/Live cells
RF014	3_4	Semen	10.2	P2_out_of_P1	PSMA+/Live cells
RF015	4_4	Semen	5.64	P2_out_of_P1	PSMA+/Live cells
RF016	4_4	Semen	9.99	P2_out_of_P1	PSMA+/Live cells
RF017	3_4	Semen	4.47	P2_out_of_P1	PSMA+/Live cells
RF018	4_3	Semen	7.04	P2_out_of_P1	PSMA+/Live cells
RF019	3_4	Semen	11.5	P2_out_of_P1	PSMA+/Live cells
RF020	3_4	Semen	11.9	P2_out_of_P1	PSMA+/Live cells
RF021	3_4	Semen	11.9	P2_out_of_P1	PSMA+/Live cells
RF022	3_4	Semen	48.6	P2_out_of_P1	PSMA+/Live cells
RF023	4_5	Semen	2.46	P2_out_of_P1	PSMA+/Live cells
RF024	3_3	Semen	5.68	P2_out_of_P1	PSMA+/Live cells
RF025	4_5	Semen	6.85	P2_out_of_P1	PSMA+/Live cells
RF026	3_4	Semen	1.04	P2_out_of_P1	PSMA+/Live cells
RF027	4_3	Semen	4.66	P2_out_of_P1	PSMA+/Live cells
RF028	3_4	Semen	13.7	P2_out_of_P1	PSMA+/Live cells
RF029	3_4	Semen	2.97	P2_out_of_P1	PSMA+/Live cells
RF030	4_3	Semen	5.09	P2_out_of_P1	PSMA+/Live cells
RF031	3_4	Semen	0.89	P2_out_of_P1	PSMA+/Live cells
RF032	4_4	Semen	9.52	P2_out_of_P1	PSMA+/Live cells
RF033	5_4	Semen	11.1	P2_out_of_P1	PSMA+/Live cells
RF034	3_4	Semen	10.8	P2_out_of_P1	PSMA+/Live cells
RF035	4_3	Semen	22.1	P2_out_of_P1	PSMA+/Live cells
RF036	3_4	Semen	18.8	P2_out_of_P1	PSMA+/Live cells
RF037	3_4	Semen	4.8	P2_out_of_P1	PSMA+/Live cells
RF038	4_3	Semen	7.36	P2_out_of_P1	PSMA+/Live cells
RF039	4_5	Semen	26	P2_out_of_P1	PSMA+/Live cells
RF040	3_4	Semen	15.3	P2_out_of_P1	PSMA+/Live cells
RF041	4_5	Semen	18.9	P2_out_of_P1	PSMA+/Live cells
RF042	3_4	Semen	3.13	P2_out_of_P1	PSMA+/Live cells
RF043	3_4	Semen	23.2	P2_out_of_P1	PSMA+/Live cells
RF044	4_5	Semen	10.1	P2_out_of_P1	PSMA+/Live cells
RF045	4_3	Semen	14	P2_out_of_P1	PSMA+/Live cells
RF046	4_5	Semen	7.53	P2_out_of_P1	PSMA+/Live cells
RF047	3_4	Semen	26.2	P2_out_of_P1	PSMA+/Live cells
RF048	3_4	Semen	7.59	P2_out_of_P1	PSMA+/Live cells
RF049	3_4	Semen	6.06	P2_out_of_P1	PSMA+/Live cells
RF050	4_3	Semen	16.1	P2_out_of_P1	PSMA+/Live cells
RF051	3_4	Semen	7.61	P2_out_of_P1	PSMA+/Live cells
RF052	3_4	Semen	5.8	P2_out_of_P1	PSMA+/Live cells
RF053	4_3	Semen	12.7	P2_out_of_P1	PSMA+/Live cells
RF054	4_3	Semen	14.8	P2_out_of_P1	PSMA+/Live cells
RF055	3_4	Semen	17.9	P2_out_of_P1	PSMA+/Live cells
RF056	4_3	Semen	21.6	P2_out_of_P1	PSMA+/Live cells
RF057	4_4	Semen	14.2	P2_out_of_P1	PSMA+/Live cells
RF058	3_4	Semen	4.6	P2_out_of_P1	PSMA+/Live cells
RF059	4_5	Semen	10.6	P2_out_of_P1	PSMA+/Live cells
RF060	4_4	Semen	20.1	P2_out_of_P1	PSMA+/Live cells
RF061	3_4	Semen	16	P2_out_of_P1	PSMA+/Live cells
RF062	4_5	Semen	50	P2_out_of_P1	PSMA+/Live cells
RF063	4_3	Semen	16.5	P2_out_of_P1	PSMA+/Live cells
RF064	4_3	Semen	6.72	P2_out_of_P1	PSMA+/Live cells
RF065	4_3	Semen	11.4	P2_out_of_P1	PSMA+/Live cells
RF066	3_4	Semen	30.2	P2_out_of_P1	PSMA+/Live cells
RF067	4_4	Semen	26.9	P2_out_of_P1	PSMA+/Live cells
RF068	3_4	Semen	14.1	P2_out_of_P1	PSMA+/Live cells
RF069	3_4	Semen	20.1	P2_out_of_P1	PSMA+/Live cells
RF070	4_5	Semen	6.97	P2_out_of_P1	PSMA+/Live cells
RF071	4_3	Semen	16.5	P2_out_of_P1	PSMA+/Live cells
RF072	3_4	Semen	6.61	P2_out_of_P1	PSMA+/Live cells
RF073	4_5	Semen	11.6	P2_out_of_P1	PSMA+/Live cells
RF074	3_4	Semen	17.1	P2_out_of_P1	PSMA+/Live cells
RF075	4_3	Semen	10.9	P2_out_of_P1	PSMA+/Live cells
RF076	3_4	Semen	15.6	P2_out_of_P1	PSMA+/Live cells
RF077	4_4	Semen	22.7	P2_out_of_P1	PSMA+/Live cells
RF078	4_3	Semen	9.08	P2_out_of_P1	PSMA+/Live cells
RF079	4_5	Semen	9.8	P2_out_of_P1	PSMA+/Live cells
RF080	3_4	Semen	NA	P2_out_of_P1	PSMA+/Live cells
RF081	4_5	Semen	15.5	P2_out_of_P1	PSMA+/Live cells
RF082	3_4	Semen	NA	P2_out_of_P1	PSMA+/Live cells
RF083	3_4	Semen	9.93	P2_out_of_P1	PSMA+/Live cells
RF084	4_3	Semen	11.7	P2_out_of_P1	PSMA+/Live cells
RF085	3_4	Semen	18.7	P2_out_of_P1	PSMA+/Live cells
RF086	3_4	Semen	9.41	P2_out_of_P1	PSMA+/Live cells
RF087	3_4	Semen	12.7	P2_out_of_P1	PSMA+/Live cells
RF088	4_3	Semen	17.7	P2_out_of_P1	PSMA+/Live cells
RF089	4_5	Semen	3.03	P2_out_of_P1	PSMA+/Live cells
RF090	3_4	Semen	32.1	P2_out_of_P1	PSMA+/Live cells
RF091	4_5	Semen	16	P2_out_of_P1	PSMA+/Live cells
RF092	4_3	Semen	23.1	P2_out_of_P1	PSMA+/Live cells
RF093	4_3	Semen	22.1	P2_out_of_P1	PSMA+/Live cells
RF094	4_3	Semen	6.87	P2_out_of_P1	PSMA+/Live cells
RF095	3_4	Semen	29.2	P2_out_of_P1	PSMA+/Live cells
RF096	5_4	Semen	8.59	P2_out_of_P1	PSMA+/Live cells
RF097	4_3	Semen	11	P2_out_of_P1	PSMA+/Live cells
RF098	4_4	Semen	8.14	P2_out_of_P1	PSMA+/Live cells
RF099	4_3	Semen	7.19	P2_out_of_P1	PSMA+/Live cells
RF100	3_4	Semen	1.38	P2_out_of_P1	PSMA+/Live cells
RF001	3_4	Urine	3.53	P2_out_of_P1	PSMA+/Live cells
RF002	4_3	Urine	NA	P2_out_of_P1	PSMA+/Live cells
RF003	4_5	Urine	13.8	P2_out_of_P1	PSMA+/Live cells
RF004	4_4	Urine	6.79	P2_out_of_P1	PSMA+/Live cells
RF005	3_4	Urine	9.06	P2_out_of_P1	PSMA+/Live cells
RF006	3_4	Urine	14.9	P2_out_of_P1	PSMA+/Live cells
RF007	3_4	Urine	NA	P2_out_of_P1	PSMA+/Live cells
RF008	3_4	Urine	8.52	P2_out_of_P1	PSMA+/Live cells
RF009	3_4	Urine	15.2	P2_out_of_P1	PSMA+/Live cells
RF010	3_4	Urine	11.4	P2_out_of_P1	PSMA+/Live cells
RF011	4_3	Urine	13	P2_out_of_P1	PSMA+/Live cells
RF012	3_4	Urine	10.8	P2_out_of_P1	PSMA+/Live cells
RF013	3_4	Urine	5.26	P2_out_of_P1	PSMA+/Live cells
RF014	3_4	Urine	28.6	P2_out_of_P1	PSMA+/Live cells
RF015	4_4	Urine	6.15	P2_out_of_P1	PSMA+/Live cells
RF016	4_4	Urine	26.5	P2_out_of_P1	PSMA+/Live cells
RF017	3_4	Urine	11.6	P2_out_of_P1	PSMA+/Live cells
RF018	4_3	Urine	25.5	P2_out_of_P1	PSMA+/Live cells
RF019	3_4	Urine	1.45	P2_out_of_P1	PSMA+/Live cells
RF020	3_4	Urine	11.6	P2_out_of_P1	PSMA+/Live cells
RF021	3_4	Urine	3.71	P2_out_of_P1	PSMA+/Live cells
RF022	3_4	Urine	14.9	P2_out_of_P1	PSMA+/Live cells
RF023	4_5	Urine	2.12	P2_out_of_P1	PSMA+/Live cells
RF024	3_3	Urine	13.4	P2_out_of_P1	PSMA+/Live cells
RF025	4_5	Urine	3.07	P2_out_of_P1	PSMA+/Live cells
RF026	3_4	Urine	17.9	P2_out_of_P1	PSMA+/Live cells
RF027	4_3	Urine	3.38	P2_out_of_P1	PSMA+/Live cells
RF028	3_4	Urine	1.7	P2_out_of_P1	PSMA+/Live cells
RF029	3_4	Urine	12.3	P2_out_of_P1	PSMA+/Live cells
RF030	4_3	Urine	8.28	P2_out_of_P1	PSMA+/Live cells
RF031	3_4	Urine	1.23	P2_out_of_P1	PSMA+/Live cells
RF032	4_4	Urine	3.58	P2_out_of_P1	PSMA+/Live cells
RF033	5_4	Urine	1.4	P2_out_of_P1	PSMA+/Live cells
RF034	3_4	Urine	16.5	P2_out_of_P1	PSMA+/Live cells
RF035	4_3	Urine	12	P2_out_of_P1	PSMA+/Live cells
RF036	3_4	Urine	9.12	P2_out_of_P1	PSMA+/Live cells
RF037	3_4	Urine	8.82	P2_out_of_P1	PSMA+/Live cells
RF038	4_3	Urine	15.7	P2_out_of_P1	PSMA+/Live cells
RF039	4_5	Urine	18.4	P2_out_of_P1	PSMA+/Live cells
RF040	3_4	Urine	5.95	P2_out_of_P1	PSMA+/Live cells
RF041	4_5	Urine	7.95	P2_out_of_P1	PSMA+/Live cells
RF042	3_4	Urine	6.86	P2_out_of_P1	PSMA+/Live cells
RF043	3_4	Urine	20.3	P2_out_of_P1	PSMA+/Live cells
RF044	4_5	Urine	16.1	P2_out_of_P1	PSMA+/Live cells
RF045	4_3	Urine	13.3	P2_out_of_P1	PSMA+/Live cells
RF046	4_5	Urine	4.33	P2_out_of_P1	PSMA+/Live cells
RF047	3_4	Urine	3.6	P2_out_of_P1	PSMA+/Live cells
RF048	3_4	Urine	7.87	P2_out_of_P1	PSMA+/Live cells
RF049	3_4	Urine	23.4	P2_out_of_P1	PSMA+/Live cells
RF050	4_3	Urine	11	P2_out_of_P1	PSMA+/Live cells
RF051	3_4	Urine	4.12	P2_out_of_P1	PSMA+/Live cells
RF052	3_4	Urine	7.2	P2_out_of_P1	PSMA+/Live cells
RF053	4_3	Urine	4.99	P2_out_of_P1	PSMA+/Live cells
RF054	4_3	Urine	19.4	P2_out_of_P1	PSMA+/Live cells
RF055	3_4	Urine	NA	P2_out_of_P1	PSMA+/Live cells
RF056	4_3	Urine	10.3	P2_out_of_P1	PSMA+/Live cells
RF057	4_4	Urine	1.53	P2_out_of_P1	PSMA+/Live cells
RF058	3_4	Urine	31.7	P2_out_of_P1	PSMA+/Live cells
RF059	4_5	Urine	8.6	P2_out_of_P1	PSMA+/Live cells
RF060	4_4	Urine	25.1	P2_out_of_P1	PSMA+/Live cells
RF061	3_4	Urine	18	P2_out_of_P1	PSMA+/Live cells
RF062	4_5	Urine	43.9	P2_out_of_P1	PSMA+/Live cells
RF063	4_3	Urine	NA	P2_out_of_P1	PSMA+/Live cells
RF064	4_3	Urine	8.02	P2_out_of_P1	PSMA+/Live cells
RF065	4_3	Urine	14.4	P2_out_of_P1	PSMA+/Live cells
RF066	3_4	Urine	28.7	P2_out_of_P1	PSMA+/Live cells
RF067	4_4	Urine	6.65	P2_out_of_P1	PSMA+/Live cells
RF068	3_4	Urine	7.1	P2_out_of_P1	PSMA+/Live cells
RF069	3_4	Urine	42.9	P2_out_of_P1	PSMA+/Live cells
RF070	4_5	Urine	1.68	P2_out_of_P1	PSMA+/Live cells
RF071	4_3	Urine	9.57	P2_out_of_P1	PSMA+/Live cells
RF072	3_4	Urine	44.2	P2_out_of_P1	PSMA+/Live cells
RF073	4_5	Urine	0.66	P2_out_of_P1	PSMA+/Live cells
RF074	3_4	Urine	40.8	P2_out_of_P1	PSMA+/Live cells
RF075	4_3	Urine	25.9	P2_out_of_P1	PSMA+/Live cells
RF076	3_4	Urine	25.7	P2_out_of_P1	PSMA+/Live cells
RF077	4_4	Urine	26.2	P2_out_of_P1	PSMA+/Live cells
RF078	4_3	Urine	26.3	P2_out_of_P1	PSMA+/Live cells
RF079	4_5	Urine	8.97	P2_out_of_P1	PSMA+/Live cells
RF080	3_4	Urine	NA	P2_out_of_P1	PSMA+/Live cells
RF081	4_5	Urine	20.1	P2_out_of_P1	PSMA+/Live cells
RF082	3_4	Urine	24.1	P2_out_of_P1	PSMA+/Live cells
RF083	3_4	Urine	28.1	P2_out_of_P1	PSMA+/Live cells
RF084	4_3	Urine	22.9	P2_out_of_P1	PSMA+/Live cells
RF085	3_4	Urine	11.3	P2_out_of_P1	PSMA+/Live cells
RF086	3_4	Urine	27	P2_out_of_P1	PSMA+/Live cells
RF087	3_4	Urine	13.2	P2_out_of_P1	PSMA+/Live cells
RF088	4_3	Urine	52	P2_out_of_P1	PSMA+/Live cells
RF089	4_5	Urine	4.31	P2_out_of_P1	PSMA+/Live cells
RF090	3_4	Urine	26.7	P2_out_of_P1	PSMA+/Live cells
RF091	4_5	Urine	22.5	P2_out_of_P1	PSMA+/Live cells
RF092	4_3	Urine	27.7	P2_out_of_P1	PSMA+/Live cells
RF093	4_3	Urine	9.5	P2_out_of_P1	PSMA+/Live cells
RF094	4_3	Urine	11.6	P2_out_of_P1	PSMA+/Live cells
RF095	3_4	Urine	13.4	P2_out_of_P1	PSMA+/Live cells
RF096	5_4	Urine	16.6	P2_out_of_P1	PSMA+/Live cells
RF097	4_3	Urine	17.4	P2_out_of_P1	PSMA+/Live cells
RF098	4_4	Urine	28.6	P2_out_of_P1	PSMA+/Live cells
RF099	4_3	Urine	19	P2_out_of_P1	PSMA+/Live cells
RF100	3_4	Urine	18.2	P2_out_of_P1	PSMA+/Live cells
RF001	3_4	Semen	32.3	CD45_out_of_P1	CD45+/Live cells
RF002	4_3	Semen	5.53	CD45_out_of_P1	CD45+/Live cells
RF003	4_5	Semen	17.6	CD45_out_of_P1	CD45+/Live cells
RF004	4_4	Semen	18.3	CD45_out_of_P1	CD45+/Live cells
RF005	3_4	Semen	6.1	CD45_out_of_P1	CD45+/Live cells
RF006	3_4	Semen	11	CD45_out_of_P1	CD45+/Live cells
RF007	3_4	Semen	0.11	CD45_out_of_P1	CD45+/Live cells
RF008	3_4	Semen	9.89	CD45_out_of_P1	CD45+/Live cells
RF009	3_4	Semen	1.06	CD45_out_of_P1	CD45+/Live cells
RF010	3_4	Semen	85.7	CD45_out_of_P1	CD45+/Live cells
RF011	4_3	Semen	11.9	CD45_out_of_P1	CD45+/Live cells
RF012	3_4	Semen	3.19	CD45_out_of_P1	CD45+/Live cells
RF013	3_4	Semen	32.9	CD45_out_of_P1	CD45+/Live cells
RF014	3_4	Semen	17.1	CD45_out_of_P1	CD45+/Live cells
RF015	4_4	Semen	0.84	CD45_out_of_P1	CD45+/Live cells
RF016	4_4	Semen	4.19	CD45_out_of_P1	CD45+/Live cells
RF017	3_4	Semen	31.1	CD45_out_of_P1	CD45+/Live cells
RF018	4_3	Semen	17.7	CD45_out_of_P1	CD45+/Live cells
RF019	3_4	Semen	7.31	CD45_out_of_P1	CD45+/Live cells
RF020	3_4	Semen	0.9	CD45_out_of_P1	CD45+/Live cells
RF021	3_4	Semen	1.14	CD45_out_of_P1	CD45+/Live cells
RF022	3_4	Semen	7.11	CD45_out_of_P1	CD45+/Live cells
RF023	4_5	Semen	1.98	CD45_out_of_P1	CD45+/Live cells
RF024	3_3	Semen	0.037	CD45_out_of_P1	CD45+/Live cells
RF025	4_5	Semen	1.19	CD45_out_of_P1	CD45+/Live cells
RF026	3_4	Semen	0.25	CD45_out_of_P1	CD45+/Live cells
RF027	4_3	Semen	1.62	CD45_out_of_P1	CD45+/Live cells
RF028	3_4	Semen	3.4	CD45_out_of_P1	CD45+/Live cells
RF029	3_4	Semen	1.65	CD45_out_of_P1	CD45+/Live cells
RF030	4_3	Semen	0.4	CD45_out_of_P1	CD45+/Live cells
RF031	3_4	Semen	81.4	CD45_out_of_P1	CD45+/Live cells
RF032	4_4	Semen	2.49	CD45_out_of_P1	CD45+/Live cells
RF033	5_4	Semen	17.9	CD45_out_of_P1	CD45+/Live cells
RF034	3_4	Semen	8.75	CD45_out_of_P1	CD45+/Live cells
RF035	4_3	Semen	1.39	CD45_out_of_P1	CD45+/Live cells
RF036	3_4	Semen	18.6	CD45_out_of_P1	CD45+/Live cells
RF037	3_4	Semen	4.17	CD45_out_of_P1	CD45+/Live cells
RF038	4_3	Semen	13	CD45_out_of_P1	CD45+/Live cells
RF039	4_5	Semen	6.63	CD45_out_of_P1	CD45+/Live cells
RF040	3_4	Semen	7.11	CD45_out_of_P1	CD45+/Live cells
RF041	4_5	Semen	1.18	CD45_out_of_P1	CD45+/Live cells
RF042	3_4	Semen	46	CD45_out_of_P1	CD45+/Live cells
RF043	3_4	Semen	4.94	CD45_out_of_P1	CD45+/Live cells
RF044	4_5	Semen	20.6	CD45_out_of_P1	CD45+/Live cells
RF045	4_3	Semen	1.86	CD45_out_of_P1	CD45+/Live cells
RF046	4_5	Semen	14.6	CD45_out_of_P1	CD45+/Live cells
RF047	3_4	Semen	19	CD45_out_of_P1	CD45+/Live cells
RF048	3_4	Semen	7.17	CD45_out_of_P1	CD45+/Live cells
RF049	3_4	Semen	17.6	CD45_out_of_P1	CD45+/Live cells
RF050	4_3	Semen	5.45	CD45_out_of_P1	CD45+/Live cells
RF051	3_4	Semen	17.3	CD45_out_of_P1	CD45+/Live cells
RF052	3_4	Semen	46.6	CD45_out_of_P1	CD45+/Live cells
RF053	4_3	Semen	13.6	CD45_out_of_P1	CD45+/Live cells
RF054	4_3	Semen	9.43	CD45_out_of_P1	CD45+/Live cells
RF055	3_4	Semen	7.81	CD45_out_of_P1	CD45+/Live cells
RF056	4_3	Semen	1.62	CD45_out_of_P1	CD45+/Live cells
RF057	4_4	Semen	30.9	CD45_out_of_P1	CD45+/Live cells
RF058	3_4	Semen	5.55	CD45_out_of_P1	CD45+/Live cells
RF059	4_5	Semen	32.7	CD45_out_of_P1	CD45+/Live cells
RF060	4_4	Semen	18.9	CD45_out_of_P1	CD45+/Live cells
RF061	3_4	Semen	3.58	CD45_out_of_P1	CD45+/Live cells
RF062	4_5	Semen	12.5	CD45_out_of_P1	CD45+/Live cells
RF063	4_3	Semen	21.9	CD45_out_of_P1	CD45+/Live cells
RF064	4_3	Semen	8.91	CD45_out_of_P1	CD45+/Live cells
RF065	4_3	Semen	25.7	CD45_out_of_P1	CD45+/Live cells
RF066	3_4	Semen	18.8	CD45_out_of_P1	CD45+/Live cells
RF067	4_4	Semen	26.8	CD45_out_of_P1	CD45+/Live cells
RF068	3_4	Semen	34	CD45_out_of_P1	CD45+/Live cells
RF069	3_4	Semen	8.06	CD45_out_of_P1	CD45+/Live cells
RF070	4_5	Semen	38.1	CD45_out_of_P1	CD45+/Live cells
RF071	4_3	Semen	13.3	CD45_out_of_P1	CD45+/Live cells
RF072	3_4	Semen	0.25	CD45_out_of_P1	CD45+/Live cells
RF073	4_5	Semen	47.7	CD45_out_of_P1	CD45+/Live cells
RF074	3_4	Semen	10.9	CD45_out_of_P1	CD45+/Live cells
RF075	4_3	Semen	9.81	CD45_out_of_P1	CD45+/Live cells
RF076	3_4	Semen	3.15	CD45_out_of_P1	CD45+/Live cells
RF077	4_4	Semen	3.76	CD45_out_of_P1	CD45+/Live cells
RF078	4_3	Semen	48.2	CD45_out_of_P1	CD45+/Live cells
RF079	4_5	Semen	2.38	CD45_out_of_P1	CD45+/Live cells
RF080	3_4	Semen	NA	CD45_out_of_P1	CD45+/Live cells
RF081	4_5	Semen	2.54	CD45_out_of_P1	CD45+/Live cells
RF082	3_4	Semen	NA	CD45_out_of_P1	CD45+/Live cells
RF083	3_4	Semen	9.31	CD45_out_of_P1	CD45+/Live cells
RF084	4_3	Semen	7.67	CD45_out_of_P1	CD45+/Live cells
RF085	3_4	Semen	7.13	CD45_out_of_P1	CD45+/Live cells
RF086	3_4	Semen	11.8	CD45_out_of_P1	CD45+/Live cells
RF087	3_4	Semen	5.72	CD45_out_of_P1	CD45+/Live cells
RF088	4_3	Semen	14.8	CD45_out_of_P1	CD45+/Live cells
RF089	4_5	Semen	86.5	CD45_out_of_P1	CD45+/Live cells
RF090	3_4	Semen	0.35	CD45_out_of_P1	CD45+/Live cells
RF091	4_5	Semen	4.4	CD45_out_of_P1	CD45+/Live cells
RF092	4_3	Semen	14.4	CD45_out_of_P1	CD45+/Live cells
RF093	4_3	Semen	6.93	CD45_out_of_P1	CD45+/Live cells
RF094	4_3	Semen	23.2	CD45_out_of_P1	CD45+/Live cells
RF095	3_4	Semen	60.7	CD45_out_of_P1	CD45+/Live cells
RF096	5_4	Semen	19.3	CD45_out_of_P1	CD45+/Live cells
RF097	4_3	Semen	39.9	CD45_out_of_P1	CD45+/Live cells
RF098	4_4	Semen	75.9	CD45_out_of_P1	CD45+/Live cells
RF099	4_3	Semen	25.9	CD45_out_of_P1	CD45+/Live cells
RF100	3_4	Semen	1.14	CD45_out_of_P1	CD45+/Live cells
RF001	3_4	Urine	89.9	CD45_out_of_P1	CD45+/Live cells
RF002	4_3	Urine	NA	CD45_out_of_P1	CD45+/Live cells
RF003	4_5	Urine	24	CD45_out_of_P1	CD45+/Live cells
RF004	4_4	Urine	71.5	CD45_out_of_P1	CD45+/Live cells
RF005	3_4	Urine	0.33	CD45_out_of_P1	CD45+/Live cells
RF006	3_4	Urine	9.05	CD45_out_of_P1	CD45+/Live cells
RF007	3_4	Urine	NA	CD45_out_of_P1	CD45+/Live cells
RF008	3_4	Urine	11.5	CD45_out_of_P1	CD45+/Live cells
RF009	3_4	Urine	1.7	CD45_out_of_P1	CD45+/Live cells
RF010	3_4	Urine	75.9	CD45_out_of_P1	CD45+/Live cells
RF011	4_3	Urine	6.09	CD45_out_of_P1	CD45+/Live cells
RF012	3_4	Urine	7.74	CD45_out_of_P1	CD45+/Live cells
RF013	3_4	Urine	68.8	CD45_out_of_P1	CD45+/Live cells
RF014	3_4	Urine	9.63	CD45_out_of_P1	CD45+/Live cells
RF015	4_4	Urine	4.29	CD45_out_of_P1	CD45+/Live cells
RF016	4_4	Urine	17.9	CD45_out_of_P1	CD45+/Live cells
RF017	3_4	Urine	55.8	CD45_out_of_P1	CD45+/Live cells
RF018	4_3	Urine	24.8	CD45_out_of_P1	CD45+/Live cells
RF019	3_4	Urine	28.8	CD45_out_of_P1	CD45+/Live cells
RF020	3_4	Urine	0.34	CD45_out_of_P1	CD45+/Live cells
RF021	3_4	Urine	3.19	CD45_out_of_P1	CD45+/Live cells
RF022	3_4	Urine	51.8	CD45_out_of_P1	CD45+/Live cells
RF023	4_5	Urine	1.07	CD45_out_of_P1	CD45+/Live cells
RF024	3_3	Urine	1.38	CD45_out_of_P1	CD45+/Live cells
RF025	4_5	Urine	1.41	CD45_out_of_P1	CD45+/Live cells
RF026	3_4	Urine	2.29	CD45_out_of_P1	CD45+/Live cells
RF027	4_3	Urine	18	CD45_out_of_P1	CD45+/Live cells
RF028	3_4	Urine	10.7	CD45_out_of_P1	CD45+/Live cells
RF029	3_4	Urine	3.72	CD45_out_of_P1	CD45+/Live cells
RF030	4_3	Urine	25	CD45_out_of_P1	CD45+/Live cells
RF031	3_4	Urine	94.6	CD45_out_of_P1	CD45+/Live cells
RF032	4_4	Urine	16.9	CD45_out_of_P1	CD45+/Live cells
RF033	5_4	Urine	89.5	CD45_out_of_P1	CD45+/Live cells
RF034	3_4	Urine	24.4	CD45_out_of_P1	CD45+/Live cells
RF035	4_3	Urine	1.5	CD45_out_of_P1	CD45+/Live cells
RF036	3_4	Urine	66.8	CD45_out_of_P1	CD45+/Live cells
RF037	3_4	Urine	5.2	CD45_out_of_P1	CD45+/Live cells
RF038	4_3	Urine	19.7	CD45_out_of_P1	CD45+/Live cells
RF039	4_5	Urine	31.6	CD45_out_of_P1	CD45+/Live cells
RF040	3_4	Urine	19.4	CD45_out_of_P1	CD45+/Live cells
RF041	4_5	Urine	36.7	CD45_out_of_P1	CD45+/Live cells
RF042	3_4	Urine	77.4	CD45_out_of_P1	CD45+/Live cells
RF043	3_4	Urine	40.5	CD45_out_of_P1	CD45+/Live cells
RF044	4_5	Urine	2.41	CD45_out_of_P1	CD45+/Live cells
RF045	4_3	Urine	14.7	CD45_out_of_P1	CD45+/Live cells
RF046	4_5	Urine	14.5	CD45_out_of_P1	CD45+/Live cells
RF047	3_4	Urine	68.5	CD45_out_of_P1	CD45+/Live cells
RF048	3_4	Urine	38.3	CD45_out_of_P1	CD45+/Live cells
RF049	3_4	Urine	10.3	CD45_out_of_P1	CD45+/Live cells
RF050	4_3	Urine	2.34	CD45_out_of_P1	CD45+/Live cells
RF051	3_4	Urine	9	CD45_out_of_P1	CD45+/Live cells
RF052	3_4	Urine	61.3	CD45_out_of_P1	CD45+/Live cells
RF053	4_3	Urine	1.29	CD45_out_of_P1	CD45+/Live cells
RF054	4_3	Urine	8.41	CD45_out_of_P1	CD45+/Live cells
RF055	3_4	Urine	NA	CD45_out_of_P1	CD45+/Live cells
RF056	4_3	Urine	81.4	CD45_out_of_P1	CD45+/Live cells
RF057	4_4	Urine	95.6	CD45_out_of_P1	CD45+/Live cells
RF058	3_4	Urine	12.1	CD45_out_of_P1	CD45+/Live cells
RF059	4_5	Urine	63.2	CD45_out_of_P1	CD45+/Live cells
RF060	4_4	Urine	10.7	CD45_out_of_P1	CD45+/Live cells
RF061	3_4	Urine	20.1	CD45_out_of_P1	CD45+/Live cells
RF062	4_5	Urine	2.13	CD45_out_of_P1	CD45+/Live cells
RF063	4_3	Urine	NA	CD45_out_of_P1	CD45+/Live cells
RF064	4_3	Urine	14.2	CD45_out_of_P1	CD45+/Live cells
RF065	4_3	Urine	37.6	CD45_out_of_P1	CD45+/Live cells
RF066	3_4	Urine	20.2	CD45_out_of_P1	CD45+/Live cells
RF067	4_4	Urine	74.8	CD45_out_of_P1	CD45+/Live cells
RF068	3_4	Urine	53.3	CD45_out_of_P1	CD45+/Live cells
RF069	3_4	Urine	2.97	CD45_out_of_P1	CD45+/Live cells
RF070	4_5	Urine	89.1	CD45_out_of_P1	CD45+/Live cells
RF071	4_3	Urine	50.8	CD45_out_of_P1	CD45+/Live cells
RF072	3_4	Urine	24.3	CD45_out_of_P1	CD45+/Live cells
RF073	4_5	Urine	90.9	CD45_out_of_P1	CD45+/Live cells
RF074	3_4	Urine	16.7	CD45_out_of_P1	CD45+/Live cells
RF075	4_3	Urine	21	CD45_out_of_P1	CD45+/Live cells
RF076	3_4	Urine	4.81	CD45_out_of_P1	CD45+/Live cells
RF077	4_4	Urine	9.6	CD45_out_of_P1	CD45+/Live cells
RF078	4_3	Urine	16.7	CD45_out_of_P1	CD45+/Live cells
RF079	4_5	Urine	7.3	CD45_out_of_P1	CD45+/Live cells
RF080	3_4	Urine	NA	CD45_out_of_P1	CD45+/Live cells
RF081	4_5	Urine	1.56	CD45_out_of_P1	CD45+/Live cells
RF082	3_4	Urine	15.5	CD45_out_of_P1	CD45+/Live cells
RF083	3_4	Urine	4.33	CD45_out_of_P1	CD45+/Live cells
RF084	4_3	Urine	11.9	CD45_out_of_P1	CD45+/Live cells
RF085	3_4	Urine	38.8	CD45_out_of_P1	CD45+/Live cells
RF086	3_4	Urine	3.11	CD45_out_of_P1	CD45+/Live cells
RF087	3_4	Urine	9.12	CD45_out_of_P1	CD45+/Live cells
RF088	4_3	Urine	24.2	CD45_out_of_P1	CD45+/Live cells
RF089	4_5	Urine	86.9	CD45_out_of_P1	CD45+/Live cells
RF090	3_4	Urine	20.1	CD45_out_of_P1	CD45+/Live cells
RF091	4_5	Urine	40.3	CD45_out_of_P1	CD45+/Live cells
RF092	4_3	Urine	31.8	CD45_out_of_P1	CD45+/Live cells
RF093	4_3	Urine	3.11	CD45_out_of_P1	CD45+/Live cells
RF094	4_3	Urine	14.6	CD45_out_of_P1	CD45+/Live cells
RF095	3_4	Urine	82.3	CD45_out_of_P1	CD45+/Live cells
RF096	5_4	Urine	8.15	CD45_out_of_P1	CD45+/Live cells
RF097	4_3	Urine	49.9	CD45_out_of_P1	CD45+/Live cells
RF098	4_4	Urine	52.6	CD45_out_of_P1	CD45+/Live cells
RF099	4_3	Urine	54.8	CD45_out_of_P1	CD45+/Live cells
RF100	3_4	Urine	5.78	CD45_out_of_P1	CD45+/Live cells
RF001	3_4	Semen	17.3	P3_out_of_P2	EpCAMhigh/PSMA+
RF002	4_3	Semen	34.7	P3_out_of_P2	EpCAMhigh/PSMA+
RF003	4_5	Semen	28.4	P3_out_of_P2	EpCAMhigh/PSMA+
RF004	4_4	Semen	0.92	P3_out_of_P2	EpCAMhigh/PSMA+
RF005	3_4	Semen	7.35	P3_out_of_P2	EpCAMhigh/PSMA+
RF006	3_4	Semen	1.82	P3_out_of_P2	EpCAMhigh/PSMA+
RF007	3_4	Semen	6.93	P3_out_of_P2	EpCAMhigh/PSMA+
RF008	3_4	Semen	16.1	P3_out_of_P2	EpCAMhigh/PSMA+
RF009	3_4	Semen	32.2	P3_out_of_P2	EpCAMhigh/PSMA+
RF010	3_4	Semen	51	P3_out_of_P2	EpCAMhigh/PSMA+
RF011	4_3	Semen	33.4	P3_out_of_P2	EpCAMhigh/PSMA+
RF012	3_4	Semen	22.1	P3_out_of_P2	EpCAMhigh/PSMA+
RF013	3_4	Semen	17.3	P3_out_of_P2	EpCAMhigh/PSMA+
RF014	3_4	Semen	24.9	P3_out_of_P2	EpCAMhigh/PSMA+
RF015	4_4	Semen	30.1	P3_out_of_P2	EpCAMhigh/PSMA+
RF016	4_4	Semen	2.9	P3_out_of_P2	EpCAMhigh/PSMA+
RF017	3_4	Semen	11.8	P3_out_of_P2	EpCAMhigh/PSMA+
RF018	4_3	Semen	32.5	P3_out_of_P2	EpCAMhigh/PSMA+
RF019	3_4	Semen	34	P3_out_of_P2	EpCAMhigh/PSMA+
RF020	3_4	Semen	16.6	P3_out_of_P2	EpCAMhigh/PSMA+
RF021	3_4	Semen	27.6	P3_out_of_P2	EpCAMhigh/PSMA+
RF022	3_4	Semen	59.7	P3_out_of_P2	EpCAMhigh/PSMA+
RF023	4_5	Semen	25.3	P3_out_of_P2	EpCAMhigh/PSMA+
RF024	3_3	Semen	7.81	P3_out_of_P2	EpCAMhigh/PSMA+
RF025	4_5	Semen	34.7	P3_out_of_P2	EpCAMhigh/PSMA+
RF026	3_4	Semen	46.3	P3_out_of_P2	EpCAMhigh/PSMA+
RF027	4_3	Semen	12.9	P3_out_of_P2	EpCAMhigh/PSMA+
RF028	3_4	Semen	4.9	P3_out_of_P2	EpCAMhigh/PSMA+
RF029	3_4	Semen	12.1	P3_out_of_P2	EpCAMhigh/PSMA+
RF030	4_3	Semen	25.8	P3_out_of_P2	EpCAMhigh/PSMA+
RF031	3_4	Semen	25.9	P3_out_of_P2	EpCAMhigh/PSMA+
RF032	4_4	Semen	33.2	P3_out_of_P2	EpCAMhigh/PSMA+
RF033	5_4	Semen	41	P3_out_of_P2	EpCAMhigh/PSMA+
RF034	3_4	Semen	9.28	P3_out_of_P2	EpCAMhigh/PSMA+
RF035	4_3	Semen	19.7	P3_out_of_P2	EpCAMhigh/PSMA+
RF036	3_4	Semen	28.9	P3_out_of_P2	EpCAMhigh/PSMA+
RF037	3_4	Semen	16.5	P3_out_of_P2	EpCAMhigh/PSMA+
RF038	4_3	Semen	20.7	P3_out_of_P2	EpCAMhigh/PSMA+
RF039	4_5	Semen	55.1	P3_out_of_P2	EpCAMhigh/PSMA+
RF040	3_4	Semen	11.6	P3_out_of_P2	EpCAMhigh/PSMA+
RF041	4_5	Semen	27	P3_out_of_P2	EpCAMhigh/PSMA+
RF042	3_4	Semen	22.9	P3_out_of_P2	EpCAMhigh/PSMA+
RF043	3_4	Semen	20.2	P3_out_of_P2	EpCAMhigh/PSMA+
RF044	4_5	Semen	20.4	P3_out_of_P2	EpCAMhigh/PSMA+
RF045	4_3	Semen	7.76	P3_out_of_P2	EpCAMhigh/PSMA+
RF046	4_5	Semen	69.7	P3_out_of_P2	EpCAMhigh/PSMA+
RF047	3_4	Semen	4.27	P3_out_of_P2	EpCAMhigh/PSMA+
RF048	3_4	Semen	12.6	P3_out_of_P2	EpCAMhigh/PSMA+
RF049	3_4	Semen	29.2	P3_out_of_P2	EpCAMhigh/PSMA+
RF050	4_3	Semen	33.8	P3_out_of_P2	EpCAMhigh/PSMA+
RF051	3_4	Semen	8.83	P3_out_of_P2	EpCAMhigh/PSMA+
RF052	3_4	Semen	32.8	P3_out_of_P2	EpCAMhigh/PSMA+
RF053	4_3	Semen	36.1	P3_out_of_P2	EpCAMhigh/PSMA+
RF054	4_3	Semen	17.8	P3_out_of_P2	EpCAMhigh/PSMA+
RF055	3_4	Semen	19.8	P3_out_of_P2	EpCAMhigh/PSMA+
RF056	4_3	Semen	26.9	P3_out_of_P2	EpCAMhigh/PSMA+
RF057	4_4	Semen	37.7	P3_out_of_P2	EpCAMhigh/PSMA+
RF058	3_4	Semen	4.56	P3_out_of_P2	EpCAMhigh/PSMA+
RF059	4_5	Semen	28.7	P3_out_of_P2	EpCAMhigh/PSMA+
RF060	4_4	Semen	11.8	P3_out_of_P2	EpCAMhigh/PSMA+
RF061	3_4	Semen	40.3	P3_out_of_P2	EpCAMhigh/PSMA+
RF062	4_5	Semen	30.8	P3_out_of_P2	EpCAMhigh/PSMA+
RF063	4_3	Semen	12.2	P3_out_of_P2	EpCAMhigh/PSMA+
RF064	4_3	Semen	23.5	P3_out_of_P2	EpCAMhigh/PSMA+
RF065	4_3	Semen	45.8	P3_out_of_P2	EpCAMhigh/PSMA+
RF066	3_4	Semen	26.8	P3_out_of_P2	EpCAMhigh/PSMA+
RF067	4_4	Semen	49	P3_out_of_P2	EpCAMhigh/PSMA+
RF068	3_4	Semen	77.2	P3_out_of_P2	EpCAMhigh/PSMA+
RF069	3_4	Semen	36.7	P3_out_of_P2	EpCAMhigh/PSMA+
RF070	4_5	Semen	12.2	P3_out_of_P2	EpCAMhigh/PSMA+
RF071	4_3	Semen	54.3	P3_out_of_P2	EpCAMhigh/PSMA+
RF072	3_4	Semen	3.19	P3_out_of_P2	EpCAMhigh/PSMA+
RF073	4_5	Semen	4.84	P3_out_of_P2	EpCAMhigh/PSMA+
RF074	3_4	Semen	35.4	P3_out_of_P2	EpCAMhigh/PSMA+
RF075	4_3	Semen	44.3	P3_out_of_P2	EpCAMhigh/PSMA+
RF076	3_4	Semen	53.3	P3_out_of_P2	EpCAMhigh/PSMA+
RF077	4_4	Semen	33	P3_out_of_P2	EpCAMhigh/PSMA+
RF078	4_3	Semen	17.3	P3_out_of_P2	EpCAMhigh/PSMA+
RF079	4_5	Semen	13.8	P3_out_of_P2	EpCAMhigh/PSMA+
RF080	3_4	Semen	NA	P3_out_of_P2	EpCAMhigh/PSMA+
RF081	4_5	Semen	6.43	P3_out_of_P2	EpCAMhigh/PSMA+
RF082	3_4	Semen	NA	P3_out_of_P2	EpCAMhigh/PSMA+
RF083	3_4	Semen	16	P3_out_of_P2	EpCAMhigh/PSMA+
RF084	4_3	Semen	21.4	P3_out_of_P2	EpCAMhigh/PSMA+
RF085	3_4	Semen	13.6	P3_out_of_P2	EpCAMhigh/PSMA+
RF086	3_4	Semen	13.7	P3_out_of_P2	EpCAMhigh/PSMA+
RF087	3_4	Semen	7.07	P3_out_of_P2	EpCAMhigh/PSMA+
RF088	4_3	Semen	35.1	P3_out_of_P2	EpCAMhigh/PSMA+
RF089	4_5	Semen	60.3	P3_out_of_P2	EpCAMhigh/PSMA+
RF090	3_4	Semen	46.2	P3_out_of_P2	EpCAMhigh/PSMA+
RF091	4_5	Semen	38.4	P3_out_of_P2	EpCAMhigh/PSMA+
RF092	4_3	Semen	30.1	P3_out_of_P2	EpCAMhigh/PSMA+
RF093	4_3	Semen	11	P3_out_of_P2	EpCAMhigh/PSMA+
RF094	4_3	Semen	21.6	P3_out_of_P2	EpCAMhigh/PSMA+
RF095	3_4	Semen	88.5	P3_out_of_P2	EpCAMhigh/PSMA+
RF096	5_4	Semen	16.7	P3_out_of_P2	EpCAMhigh/PSMA+
RF097	4_3	Semen	11.2	P3_out_of_P2	EpCAMhigh/PSMA+
RF098	4_4	Semen	26.3	P3_out_of_P2	EpCAMhigh/PSMA+
RF099	4_3	Semen	69.4	P3_out_of_P2	EpCAMhigh/PSMA+
RF100	3_4	Semen	10.3	P3_out_of_P2	EpCAMhigh/PSMA+
RF001	3_4	Urine	75.1	P3_out_of_P2	EpCAMhigh/PSMA+
RF002	4_3	Urine	NA	P3_out_of_P2	EpCAMhigh/PSMA+
RF003	4_5	Urine	35.5	P3_out_of_P2	EpCAMhigh/PSMA+
RF004	4_4	Urine	59.6	P3_out_of_P2	EpCAMhigh/PSMA+
RF005	3_4	Urine	15	P3_out_of_P2	EpCAMhigh/PSMA+
RF006	3_4	Urine	34.3	P3_out_of_P2	EpCAMhigh/PSMA+
RF007	3_4	Urine	NA	P3_out_of_P2	EpCAMhigh/PSMA+
RF008	3_4	Urine	60.6	P3_out_of_P2	EpCAMhigh/PSMA+
RF009	3_4	Urine	31.4	P3_out_of_P2	EpCAMhigh/PSMA+
RF010	3_4	Urine	35.1	P3_out_of_P2	EpCAMhigh/PSMA+
RF011	4_3	Urine	10.4	P3_out_of_P2	EpCAMhigh/PSMA+
RF012	3_4	Urine	58.5	P3_out_of_P2	EpCAMhigh/PSMA+
RF013	3_4	Urine	64.1	P3_out_of_P2	EpCAMhigh/PSMA+
RF014	3_4	Urine	69.5	P3_out_of_P2	EpCAMhigh/PSMA+
RF015	4_4	Urine	56.1	P3_out_of_P2	EpCAMhigh/PSMA+
RF016	4_4	Urine	18.7	P3_out_of_P2	EpCAMhigh/PSMA+
RF017	3_4	Urine	35.2	P3_out_of_P2	EpCAMhigh/PSMA+
RF018	4_3	Urine	22	P3_out_of_P2	EpCAMhigh/PSMA+
RF019	3_4	Urine	50.6	P3_out_of_P2	EpCAMhigh/PSMA+
RF020	3_4	Urine	29.3	P3_out_of_P2	EpCAMhigh/PSMA+
RF021	3_4	Urine	70	P3_out_of_P2	EpCAMhigh/PSMA+
RF022	3_4	Urine	41	P3_out_of_P2	EpCAMhigh/PSMA+
RF023	4_5	Urine	39.7	P3_out_of_P2	EpCAMhigh/PSMA+
RF024	3_3	Urine	10.8	P3_out_of_P2	EpCAMhigh/PSMA+
RF025	4_5	Urine	44.3	P3_out_of_P2	EpCAMhigh/PSMA+
RF026	3_4	Urine	18.7	P3_out_of_P2	EpCAMhigh/PSMA+
RF027	4_3	Urine	27.4	P3_out_of_P2	EpCAMhigh/PSMA+
RF028	3_4	Urine	33.7	P3_out_of_P2	EpCAMhigh/PSMA+
RF029	3_4	Urine	1.84	P3_out_of_P2	EpCAMhigh/PSMA+
RF030	4_3	Urine	53.4	P3_out_of_P2	EpCAMhigh/PSMA+
RF031	3_4	Urine	94.7	P3_out_of_P2	EpCAMhigh/PSMA+
RF032	4_4	Urine	32.3	P3_out_of_P2	EpCAMhigh/PSMA+
RF033	5_4	Urine	39.7	P3_out_of_P2	EpCAMhigh/PSMA+
RF034	3_4	Urine	30.7	P3_out_of_P2	EpCAMhigh/PSMA+
RF035	4_3	Urine	26	P3_out_of_P2	EpCAMhigh/PSMA+
RF036	3_4	Urine	42.4	P3_out_of_P2	EpCAMhigh/PSMA+
RF037	3_4	Urine	24.7	P3_out_of_P2	EpCAMhigh/PSMA+
RF038	4_3	Urine	49.5	P3_out_of_P2	EpCAMhigh/PSMA+
RF039	4_5	Urine	57.1	P3_out_of_P2	EpCAMhigh/PSMA+
RF040	3_4	Urine	46.5	P3_out_of_P2	EpCAMhigh/PSMA+
RF041	4_5	Urine	21.5	P3_out_of_P2	EpCAMhigh/PSMA+
RF042	3_4	Urine	21.7	P3_out_of_P2	EpCAMhigh/PSMA+
RF043	3_4	Urine	4.51	P3_out_of_P2	EpCAMhigh/PSMA+
RF044	4_5	Urine	12.8	P3_out_of_P2	EpCAMhigh/PSMA+
RF045	4_3	Urine	33.1	P3_out_of_P2	EpCAMhigh/PSMA+
RF046	4_5	Urine	58.6	P3_out_of_P2	EpCAMhigh/PSMA+
RF047	3_4	Urine	7.35	P3_out_of_P2	EpCAMhigh/PSMA+
RF048	3_4	Urine	23.4	P3_out_of_P2	EpCAMhigh/PSMA+
RF049	3_4	Urine	17.2	P3_out_of_P2	EpCAMhigh/PSMA+
RF050	4_3	Urine	24.3	P3_out_of_P2	EpCAMhigh/PSMA+
RF051	3_4	Urine	33.3	P3_out_of_P2	EpCAMhigh/PSMA+
RF052	3_4	Urine	43.7	P3_out_of_P2	EpCAMhigh/PSMA+
RF053	4_3	Urine	83.1	P3_out_of_P2	EpCAMhigh/PSMA+
RF054	4_3	Urine	34.9	P3_out_of_P2	EpCAMhigh/PSMA+
RF055	3_4	Urine	NA	P3_out_of_P2	EpCAMhigh/PSMA+
RF056	4_3	Urine	74.4	P3_out_of_P2	EpCAMhigh/PSMA+
RF057	4_4	Urine	77.8	P3_out_of_P2	EpCAMhigh/PSMA+
RF058	3_4	Urine	29.3	P3_out_of_P2	EpCAMhigh/PSMA+
RF059	4_5	Urine	60.5	P3_out_of_P2	EpCAMhigh/PSMA+
RF060	4_4	Urine	22.8	P3_out_of_P2	EpCAMhigh/PSMA+
RF061	3_4	Urine	28.7	P3_out_of_P2	EpCAMhigh/PSMA+
RF062	4_5	Urine	42.7	P3_out_of_P2	EpCAMhigh/PSMA+
RF063	4_3	Urine	NA	P3_out_of_P2	EpCAMhigh/PSMA+
RF064	4_3	Urine	30.5	P3_out_of_P2	EpCAMhigh/PSMA+
RF065	4_3	Urine	39	P3_out_of_P2	EpCAMhigh/PSMA+
RF066	3_4	Urine	56.2	P3_out_of_P2	EpCAMhigh/PSMA+
RF067	4_4	Urine	31.4	P3_out_of_P2	EpCAMhigh/PSMA+
RF068	3_4	Urine	98.5	P3_out_of_P2	EpCAMhigh/PSMA+
RF069	3_4	Urine	79.2	P3_out_of_P2	EpCAMhigh/PSMA+
RF070	4_5	Urine	10.7	P3_out_of_P2	EpCAMhigh/PSMA+
RF071	4_3	Urine	96.6	P3_out_of_P2	EpCAMhigh/PSMA+
RF072	3_4	Urine	20.7	P3_out_of_P2	EpCAMhigh/PSMA+
RF073	4_5	Urine	70	P3_out_of_P2	EpCAMhigh/PSMA+
RF074	3_4	Urine	39.3	P3_out_of_P2	EpCAMhigh/PSMA+
RF075	4_3	Urine	54.5	P3_out_of_P2	EpCAMhigh/PSMA+
RF076	3_4	Urine	78.9	P3_out_of_P2	EpCAMhigh/PSMA+
RF077	4_4	Urine	66.3	P3_out_of_P2	EpCAMhigh/PSMA+
RF078	4_3	Urine	31.6	P3_out_of_P2	EpCAMhigh/PSMA+
RF079	4_5	Urine	4.76	P3_out_of_P2	EpCAMhigh/PSMA+
RF080	3_4	Urine	NA	P3_out_of_P2	EpCAMhigh/PSMA+
RF081	4_5	Urine	16.2	P3_out_of_P2	EpCAMhigh/PSMA+
RF082	3_4	Urine	46.3	P3_out_of_P2	EpCAMhigh/PSMA+
RF083	3_4	Urine	31.1	P3_out_of_P2	EpCAMhigh/PSMA+
RF084	4_3	Urine	34.3	P3_out_of_P2	EpCAMhigh/PSMA+
RF085	3_4	Urine	22.4	P3_out_of_P2	EpCAMhigh/PSMA+
RF086	3_4	Urine	11.4	P3_out_of_P2	EpCAMhigh/PSMA+
RF087	3_4	Urine	26.4	P3_out_of_P2	EpCAMhigh/PSMA+
RF088	4_3	Urine	83.2	P3_out_of_P2	EpCAMhigh/PSMA+
RF089	4_5	Urine	99.6	P3_out_of_P2	EpCAMhigh/PSMA+
RF090	3_4	Urine	75.1	P3_out_of_P2	EpCAMhigh/PSMA+
RF091	4_5	Urine	63.4	P3_out_of_P2	EpCAMhigh/PSMA+
RF092	4_3	Urine	53.7	P3_out_of_P2	EpCAMhigh/PSMA+
RF093	4_3	Urine	23.2	P3_out_of_P2	EpCAMhigh/PSMA+
RF094	4_3	Urine	31.4	P3_out_of_P2	EpCAMhigh/PSMA+
RF095	3_4	Urine	95.3	P3_out_of_P2	EpCAMhigh/PSMA+
RF096	5_4	Urine	36.7	P3_out_of_P2	EpCAMhigh/PSMA+
RF097	4_3	Urine	48.9	P3_out_of_P2	EpCAMhigh/PSMA+
RF098	4_4	Urine	88.8	P3_out_of_P2	EpCAMhigh/PSMA+
RF099	4_3	Urine	79.5	P3_out_of_P2	EpCAMhigh/PSMA+
RF100	3_4	Urine	17.2	P3_out_of_P2	EpCAMhigh/PSMA+
